# Supplementary material for: Systematic analysis of the antibacterial mechanisms of reuterin using the E. coli Keio collection
Source: mBio. 2025 Jul 3;16(8):e01432-25. doi: 10.1128/mbio.01432-25 (PMC12345186; doi:10.1128/mbio.01432-25)
Supplement: Table S1 — High-throughput screening raw data. [file mbio.01432-25-s0006.xlsx]

## Sheet: Sheet1
Supplementary Table 1. All of knockout strains growth data
Exp_id: Experiment ID assigned as each of 1536 density colonies plates
Eck: Eck id assigned by international E. coli community (Riley et al., 2006, PubMed: 16397293)
Gene: gene name
b_number: b number assigned for MG1655 (Blattner et al., 1997, PubMed: 9278503)
Description: functional description of gene
plate: plate number of the Keio collection non-redundant singel deletion collection of 1536 format
column: number of the Keio collection of 1536 format
row: row number of the Keio collection of 1536 format
medium: Basic medium information of the screening plate
Reuterin: reuterin concentration by MIC against E. coli K-12
carbon: supplementary carbon source and its concentration
Ab: Antibiotic added into the screening plates
repeat: number of repetitive experiments
date: date of experiments preformed
before normalization
	CONV: conventional quantified measurement of colony area by counting the pixel data
	LTG: LTG (Lag Time Growth) value
	MGR: MGR (Maximum Growth Rate) value
	SPG: SPG (Saturation Point of Growth) value
after normalization
	CONV: conventional quantified measurement of colony area by counting the pixel data after normalization
	LTG: LTG value after normalization
	MGR: MGR value after normalization
	SPG: SPG value after normalization
Quantification method of CONV, LTG, MGR, and SPG was reported before (Takeuchi et al., 2014, PubMed: 24964927)
														before normalization					after normalization
Exp_id	Eck	Gene	b_number	Description	plate	column	row	medium	Reuterin	carbon	Ab	repeat	date	CONV	LTG	MGR	SPG		CONV	LTG	MGR	SPG
981		wt0	wt		1	1	1	LB	0	LB	Km	1	20231101	1874	17.9	2.58524	47.691		0.84	1.06	0.93	1
981		wt0	wt		1	2	1	LB	0	LB	Km	1	20231101	1603	16.4	2.76404	46.945		1.07	1.02	1.05	1.05
981		wt0	wt		1	4	1	LB	0	LB	Km	1	20231101	1452	16	2.65826	44.601		1.1	0.99	1.03	1.01
981		wt0	wt		1	5	1	LB	0	LB	Km	1	20231101	1274	15.8	2.73231	44.676		1.03	0.99	1.06	1.01
981		wt0	wt		1	7	1	LB	0	LB	Km	1	20231101	1272	16	2.7067	44.831		1.06	0.99	1.07	1.03
981		wt0	wt		1	8	1	LB	0	LB	Km	1	20231101	1215	15.7	2.72244	44.738		1.01	0.99	1.07	1.01
981		wt0	wt		1	9	1	LB	0	LB	Km	1	20231101	1134	15.9	2.61328	43.817		0.93	1	1.01	1
981		wt0	wt		1	10	1	LB	0	LB	Km	1	20231101	1205	16.1	2.73131	45.892		1.03	0.99	1.09	1.05
981		wt0	wt		1	11	1	LB	0	LB	Km	1	20231101	1177	15.6	2.6622	43.729		0.98	0.97	1.07	1.01
981		wt0	wt		1	12	1	LB	0	LB	Km	1	20231101	1163	16.1	2.54817	42.919		0.92	1.02	0.99	0.98
981		wt0	wt		1	13	1	LB	0	LB	Km	1	20231101	1151	16.5	2.55015	43.692		0.93	1.03	1	1
981		wt0	wt		1	14	1	LB	0	LB	Km	1	20231101	1156	16.2	2.59431	43.525		0.98	1	1.02	1
981		wt0	wt		1	15	1	LB	0	LB	Km	1	20231101	1144	16.1	2.58334	43.576		0.97	1	1.02	1
981		wt0	wt		1	16	1	LB	0	LB	Km	1	20231101	1161	16.1	2.54517	43.021		0.99	1	1.01	0.98
981		wt0	wt		1	17	1	LB	0	LB	Km	1	20231101	1113	15.7	2.58897	43.216		0.97	0.99	1.03	0.99
981		wt0	wt		1	18	1	LB	0	LB	Km	1	20231101	1172	16.1	2.48915	42.644		1.02	1	0.98	0.96
981		wt0	wt		1	19	1	LB	0	LB	Km	1	20231101	1152	16.4	2.54117	43.69		0.99	1.02	1.02	0.99
981		wt0	wt		1	20	1	LB	0	LB	Km	1	20231101	1122	16.2	2.42235	42.348		0.99	0.99	0.98	0.96
981		wt0	wt		1	21	1	LB	0	LB	Km	1	20231101	1190	16.1	2.46153	42.638		1.05	1.01	0.99	0.98
981		wt0	wt		1	22	1	LB	0	LB	Km	1	20231101	1182	16	2.56322	43.57		1.05	0.99	1.03	1
981		wt0	wt		1	23	1	LB	0	LB	Km	1	20231101	1152	16.1	2.58467	44.308		1	1	1.02	1
981		wt0	wt		1	24	1	LB	0	LB	Km	1	20231101	1145	16.1	2.50774	43.265		1.01	0.98	1.01	0.98
981		wt0	wt		1	25	1	LB	0	LB	Km	1	20231101	1118	16.1	2.56684	44.156		0.97	1	1.03	1.01
981		wt0	wt		1	26	1	LB	0	LB	Km	1	20231101	1148	16.1	2.5274	43.48		1	1.01	1	1
981		wt0	wt		1	27	1	LB	0	LB	Km	1	20231101	1138	16.2	2.54501	43.442		0.99	1	0.99	0.98
981		wt0	wt		1	28	1	LB	0	LB	Km	1	20231101	1117	16.1	2.49882	42.952		1.01	0.99	1.04	0.99
981		wt0	wt		1	29	1	LB	0	LB	Km	1	20231101	1115	16.1	2.48184	42.732		0.96	1	0.98	0.97
981		wt0	wt		1	30	1	LB	0	LB	Km	1	20231101	1132	16.1	2.47669	43.349		1.02	0.99	1	0.99
981		wt0	wt		1	31	1	LB	0	LB	Km	1	20231101	1143	16.1	2.52916	44.163		1.02	0.99	0.99	0.99
981		wt0	wt		1	32	1	LB	0	LB	Km	1	20231101	1096	16.4	2.45196	43.021		0.97	1	0.98	0.98
981		wt0	wt		1	33	1	LB	0	LB	Km	1	20231101	1096	16.3	2.49908	43.535		0.99	1	0.99	0.99
981		wt0	wt		1	34	1	LB	0	LB	Km	1	20231101	1148	16.3	2.5248	44.089		1.04	1	1.02	1.01
981		wt0	wt		1	35	1	LB	0	LB	Km	1	20231101	1032	16.5	2.47482	43.414		0.88	1.04	0.96	0.98
981		wt0	wt		1	36	1	LB	0	LB	Km	1	20231101	1129	17.3	2.45337	44.409		0.99	1.08	0.95	1.01
981		wt0	wt		1	37	1	LB	0	LB	Km	1	20231101	1054	16.2	2.53076	42.431		0.98	1	0.97	0.97
981		wt0	wt		1	38	1	LB	0	LB	Km	1	20231101	1100	16.5	2.44633	42.102		0.99	1.04	0.94	0.97
981		wt0	wt		1	39	1	LB	0	LB	Km	1	20231101	1090	16.6	2.54556	44.033		1.05	1.05	1.01	1.03
981		wt0	wt		1	40	1	LB	0	LB	Km	1	20231101	1076	16.7	2.57474	43.919		0.98	1.04	1	1.02
981		wt0	wt		1	41	1	LB	0	LB	Km	1	20231101	1086	17	2.54619	44.689		0.98	1.08	1	1.04
981		wt0	wt		1	42	1	LB	0	LB	Km	1	20231101	1199	17	2.63135	45.151		1.1	1.08	1	1.06
981		wt0	wt		1	44	1	LB	0	LB	Km	1	20231101	1241	16.9	2.67267	46.489		1.21	1.06	1.07	1.11
981		wt0	wt		1	45	1	LB	0	LB	Km	1	20231101	1271	17.1	2.58675	44.349		1.18	1.09	1.01	1.07
981		wt0	wt		1	47	1	LB	0	LB	Km	1	20231101	1295	17.9	2.55315	47.507		1.06	1.14	0.96	1.11
981		wt0	wt		1	48	1	LB	0	LB	Km	1	20231101	1669	16.6	2.69723	47.948		0.79	1.05	0.95	1.07
981		wt0	wt		1	1	2	LB	0	LB	Km	1	20231101	1334	17	2.68147	47.16		0.96	1.02	1.01	1.01
981	ECK1525	marB	b1532	periplasmic mar operon regulator	1	2	2	LB	0	LB	Km	1	20231101	981	15.1	2.81818	44.314		1.06	0.94	1.11	1.02
981	ECK3381	yrfC	b3394	DNA catabolic protein;required for the utilization of DNA as a carbon source;fimbrial assembly protein homolog	1	3	2	LB	0	LB	Km	1	20231101	895	16.4	2.56893	44.291		1.07	1.02	1.04	1.05
981	ECK1010	phoH	b1020	predicted protein with nucleoside triphosphate hydrolase domain;PhoH family protein P-loop ATPase	1	4	2	LB	0	LB	Km	1	20231101	803	16	2.55994	42.725		0.98	1	1.03	0.99
981	ECK4239	pyrI	b4244	aspartate carbamoyltransferase;regulatory subunit	1	5	2	LB	0	LB	Km	1	20231101	852	16	2.5704	42.506		1.11	1.01	1.04	0.99
981	ECK2307	cvpA	b2313	membrane protein;required for colicin V production	1	6	2	LB	0	LB	Km	1	20231101	744	16.1	2.55583	43.544		1	1	1.05	1.02
981	ECK0741	zitB	b0752	zinc Zn(II) efflux transport protein;zinc-inducible	1	7	2	LB	0	LB	Km	1	20231101	759	16.3	2.45385	42.214		1.01	1.02	1.01	1
981	ECK1241	oppF	b1247	oligopeptide ABC superfamily transporter ATPase	1	8	2	LB	0	LB	Km	1	20231101	750	15.7	2.37245	40.208		1	1	0.98	0.93
981	ECK0740	pnuC	b0751	nicotinamide mononucleotide transport protein	1	9	2	LB	0	LB	Km	1	20231101	692	15.5	2.45212	41.112		0.91	0.98	0.99	0.96
981	ECK0355	yaiO	b0358	predicted OM (outer membrane) protein	1	10	2	LB	0	LB	Km	1	20231101	714	16.1	2.41754	41.902		0.99	1	1	0.98
981	ECK3576	yiaW	b3587	predicted DUF3302 family inner membrane protein	1	11	2	LB	0	LB	Km	1	20231101	729	16.2	2.34334	41.13		0.98	1.02	0.98	0.97
981	ECK0666	nagB	b0678	glucosamine-6-phosphate deaminase	1	12	2	LB	0	LB	Km	1	20231101	830	15	2.63441	42.452		1.06	0.96	1.07	0.99
981	ECK0680	potE	b0692	putrescine/proton symporter: putrescine/ornithine antiporter	1	13	2	LB	0	LB	Km	1	20231101	807	15.7	2.54194	43.76		1.05	0.99	1.04	1.02
981	ECK4064	nrfB	b4071	nitrite reductase;formate-dependent;penta-heme cytochrome c	1	14	2	LB	0	LB	Km	1	20231101	675	16.4	2.31397	41.69		0.93	1.02	0.96	0.98
981	ECK3550	yiaH	b3561	O-acetyltransferase for enterobacterial common antigen (ECA)	1	15	2	LB	0	LB	Km	1	20231101	802	15.3	2.64913	44.084		1.11	0.96	1.09	1.03
981	ECK4258	idnT	b4265	L-idonate and D-gluconate transport protein	1	16	2	LB	0	LB	Km	1	20231101	789	15.1	2.72639	44.826		1.09	0.95	1.13	1.04
981	ECK2400	xapB	b2406	xanthosine transport protein	1	17	2	LB	0	LB	Km	1	20231101	675	15.9	2.46066	43.386		0.96	1.01	1.03	1.02
981	ECK1299	pspA	b1304	regulatory protein of phage-shock-protein operon	1	18	2	LB	0	LB	Km	1	20231101	691	16.2	2.39348	42.807		0.98	1.01	0.98	0.99
981	ECK3566	yiaM	b3577	2,3-diketo-L-gulonate TRAP (TRipartite ATP-independent periplasmic) family protein small permease transport protein system YiaMNO involved in the uptake of 2,3-diketo-L-gulonate	1	19	2	LB	0	LB	Km	1	20231101	715	15.8	2.52334	44.006		1	0.99	1.06	1.03
981	ECK1922	fliC	b1923	flagellin;structural gene;H-antigen	1	20	2	LB	0	LB	Km	1	20231101	680	16.4	2.33083	42.945		0.98	1.01	0.99	1
981	ECK4340	hsdR	b4350	endonuclease R Type I restriction enzyme;specificity determinant for hsdM and hsdR; variation from MG1655 U00096.3;hsdR514(Q446TAA);G>A	1	21	2	LB	0	LB	Km	1	20231101	754	15.5	2.58953	44.9		1.08	0.98	1.09	1.05
981	ECK4370	yjjV	b4378	predicted DNAse;deoxyribonuclease;tatD paralog	1	22	2	LB	0	LB	Km	1	20231101	668	16.1	2.34114	42.063		0.97	1	0.99	0.99
981	ECK3645	yicH	b3655	predicted inner membrane-anchored periplasmic AsmA family protein	1	23	2	LB	0	LB	Km	1	20231101	740	16	2.3615	41.986		1.04	1.01	0.98	0.98
981	ECK3948	argE	b3957	acetylornithine deacetylase	1	24	2	LB	0	LB	Km	1	20231101	704	16.2	2.3232	41.622		1.01	0.99	0.98	0.96
981	ECK4376	deoD	b4384	purine nucleoside phosphorylase;PNP;hexamer	1	25	2	LB	0	LB	Km	1	20231101	689	16.3	2.2707	41.93		0.97	1.02	0.95	0.98
981	ECK4143	ecnB	b4411	bacteriolytic lipoprotein entericidin B toxin	1	26	2	LB	0	LB	Km	1	20231101	771	15.8	2.36808	41.47		1.1	1	0.99	0.98
981	ECK3586	yibH	b3597	predicted membrane fusion protein (MFP) component of efflux pump protein	1	27	2	LB	0	LB	Km	1	20231101	678	16.3	2.2659	41.001		0.96	1.02	0.92	0.95
981	ECK1765	ansA	b1767	cytoplasmic L-asparaginase I	1	28	2	LB	0	LB	Km	1	20231101	643	16.6	2.20365	40.317		0.95	1.03	0.96	0.95
981	ECK3838	fadB	b3846	multifunctional fatty acid oxidation complex subunit alpha;four enzyme activities:L-3-hydroxyacyl-CoA dehydrogenase;3-hydroxyacyl-CoA epimerase;dodecenoyl-CoA-delta-isomerase;and small-chain-length enoyl-CoA hydratase (cronotase)	1	29	2	LB	0	LB	Km	1	20231101	704	15.9	2.50813	44.379		0.99	0.99	1.04	1.04
981	ECK1342	intR	b1345	Rac cryptic prophage integrase	1	30	2	LB	0	LB	Km	1	20231101	634	16.1	2.19921	39.514		0.94	0.99	0.94	0.93
981	ECK3182	yrbD	b3193	ABC superfamily transporter maintaining OM lipid asymmetry;anchored periplasmic binding protein	1	31	2	LB	0	LB	Km	1	20231101	815	15.5	2.61114	45.049		1.2	0.96	1.08	1.03
981	ECK0073	leuD	b0071	3-isopropylmalate dehydratase small subunit isopropylmalate isomerase subunit;	1	32	2	LB	0	LB	Km	1	20231101	631	16.2	2.29344	42.248		0.92	1	0.96	0.99
981	ECK1747	xthA	b1749	exonuclease III	1	33	2	LB	0	LB	Km	1	20231101	687	15.2	2.59792	42.739		1.02	0.94	1.08	1
981	ECK1821	cspC	b1823	transcription antitermination protein;multicopy suppressor of mukB;cold shock protein homolog;predicted transcription factor with cold shock domain	1	34	2	LB	0	LB	Km	1	20231101	642	16.1	2.30752	41.883		0.95	0.99	0.97	0.98
981	ECK3241	yhdH	b3253	acrylyl-CoA reductase	1	35	2	LB	0	LB	Km	1	20231101	656	16.2	2.38045	42.835		0.92	1.03	0.97	0.99
981	ECK1389	paaE	b1392	ring 1,2-phenylacetyl-CoA epoxidase;NAD(P) H oxidoreductase component	1	36	2	LB	0	LB	Km	1	20231101	715	15.3	2.58223	42.752		1.03	0.96	1.05	0.99
981	ECK3945	yijO	b3954	predicted AraC family protein DNA-binding transcription regulator	1	37	2	LB	0	LB	Km	1	20231101	676	15.9	2.43891	42.241		1.04	0.99	0.98	1
981	ECK1423	tehB	b1430	tellurite resistance protein;predicted SAM (S-adenosyl-L-methionine)-dependent methyltransferase	1	38	2	LB	0	LB	Km	1	20231101	638	15.7	2.49111	41.497		0.94	1	1	0.98
981	ECK3494	hdeA	b3510	stress response protein acid-resistance protein	1	39	2	LB	0	LB	Km	1	20231101	686	15.7	2.38188	41.145		1.09	1	0.98	0.99
981	ECK0185	ldcC	b0186	lysine decarboxylase 2;constitutive	1	40	2	LB	0	LB	Km	1	20231101	617	16.4	2.33702	41.069		0.92	1.03	0.94	0.98
981	ECK4209	cpdB	b4213	2',3'-cyclic-nucleotide 2'-phosphodiesterase;periplasmic	1	41	2	LB	0	LB	Km	1	20231101	657	15.7	2.52543	42.52		0.98	1.01	1.03	1.02
981	ECK1383	tynA	b1386	tyramine oxidase;copper-requiring	1	42	2	LB	0	LB	Km	1	20231101	622	16.2	2.46634	42.48		0.94	1.05	0.98	1.03
981	ECK3583	yibA	b3594	predicted lyase containing HEAT-repeat	1	43	2	LB	0	LB	Km	1	20231101	648	16.6	2.43554	42.429		1.01	1.04	1	1.04
981	ECK3781	rffH	b3789	glucose-1-phosphate thymidylyltransferase 2	1	44	2	LB	0	LB	Km	1	20231101	669	15.3	2.98253	45.279		1.07	0.97	1.25	1.12
981	ECK2555	purL	b2557	phosphoribosylformyl-glycineamide synthetase	1	45	2	LB	0	LB	Km	1	20231101	689	13.7	2.40069	32.565		1.05	0.88	0.98	0.81
981	ECK3635	dinD	b3645	DNA damage-inducible protein D	1	46	2	LB	0	LB	Km	1	20231101	723	15.7	2.56102	41.5		1.06	1.01	1.07	1.04
981	ECK3209	yhcG	b3220	predicted DUF1016 family protein in the PD-(D/E) XK nuclease superfamily protein	1	47	2	LB	0	LB	Km	1	20231101	755	15.6	2.55894	40.919		1.01	1	1	0.99
981		wt1	wt		1	48	2	LB	0	LB	Km	1	20231101	1206	17.1	2.5077	42.327		0.93	1.1	0.92	0.97
981		wt0	wt		1	1	3	LB	0	LB	Km	1	20231101	1272	16.6	2.63654	45.56		1	1.01	0.99	0.99
981	ECK2478	hyfB	b2482	hydrogenase 4;membrane subunit	1	2	3	LB	0	LB	Km	1	20231101	664	16.8	2.40114	42.476		0.78	1.07	0.95	0.99
981	ECK1920	fliZ	b1921	shifted translation start +3 nt;AUG start codon;dNA-binding RpoS antagonist	1	3	3	LB	0	LB	Km	1	20231101	831	16	2.48188	41.276		1.08	1.01	1	0.99
981	ECK4338	hsdS	b4348	specificity determinant for hsdM and hsdR	1	4	3	LB	0	LB	Km	1	20231101	682	16.9	2.41107	42.198		0.9	1.07	0.97	0.99
981	ECK3502	gadA	b3517	glutamate decarboxylase A	1	5	3	LB	0	LB	Km	1	20231101	790	15.3	2.63357	42.801		1.11	0.98	1.06	1
981	ECK2998	exbD	b3005	Uptake of enterochelin;resistance or sensitivity to colicins;similarity with TolR	1	6	3	LB	0	LB	Km	1	20231101	763	15.8	2.52185	42.572		1.11	1	1.04	1.01
981	ECK2005	sbcB	b2011	exodeoxyribonuclease I;exonuclease I	1	7	3	LB	0	LB	Km	1	20231101	717	15.6	2.66907	44.659		1.04	0.99	1.1	1.07
981	ECK1843	holE	b1842	DNA polymerase III;theta subunit	1	8	3	LB	0	LB	Km	1	20231101	700	15.7	2.51156	42.422		1.01	1.01	1.03	1
981	ECK4087	phnN	b4094	ribose 1;5-bisphosphokinase	1	9	3	LB	0	LB	Km	1	20231101	731	15.4	2.5691	43.564		1.05	0.99	1.04	1.03
981	ECK4126	cadB	b4132	predicted lysine-cadaverine antiporter	1	10	3	LB	0	LB	Km	1	20231101	755	15.2	2.37961	39.795		1.14	0.96	0.99	0.95
981	ECK3460	nikA	b3476	nickel-binding and heme-binding ABC superfamily transporter periplasmic protein	1	11	3	LB	0	LB	Km	1	20231101	648	16.4	2.35462	41.504		0.95	1.05	0.98	0.99
981	ECK0046	yaaU	b0045	predicted major facilitator superfamily protein (MFS) transport protein UPF0174 family protein	1	12	3	LB	0	LB	Km	1	20231101	618	15.5	2.35619	41.078		0.86	1.01	0.96	0.97
981	ECK3107	tdcA	b3118	transcription regulator of tdc operon;DNA-binding	1	13	3	LB	0	LB	Km	1	20231101	732	14.9	2.56697	42.085		1.04	0.96	1.05	1
981	ECK4116	dcuB	b4123	C4-dicarboxylate transport protein;anaerobic;DcuS co-sensor	1	14	3	LB	0	LB	Km	1	20231101	710	15.7	2.80861	46.888		1.07	0.99	1.16	1.11
981	ECK2239	yfaV	b2246	predicted L-rhamnonate transport protein	1	15	3	LB	0	LB	Km	1	20231101	653	16.5	2.12755	39.648		0.99	1.06	0.88	0.94
981	ECK0111	aroP	b0112	aromatic amino acid transport protein	1	16	3	LB	0	LB	Km	1	20231101	680	16.4	2.37155	42.522		1.03	1.05	0.99	1
981	ECK4187	ulaR	b4191	transcription tepressor for the L-ascorbate utilization (ula) divergon	1	17	3	LB	0	LB	Km	1	20231101	566	16.8	2.18115	40.436		0.88	1.08	0.91	0.96
981	ECK4098	phnD	b4105	phosphonate/organophosphate ester transport protein subunit	1	18	3	LB	0	LB	Km	1	20231101	779	15.4	2.74267	45.44		1.22	0.98	1.13	1.06
981	ECK3395	feoA	b3408	ferrous iron uptake;required for full FeoB activity	1	19	3	LB	0	LB	Km	1	20231101	645	15.9	2.27344	40.9		0.99	1.01	0.96	0.96
981	ECK1358	ydaV	b1360	Rac cryptic prophage;predicted DNA replication protein	1	20	3	LB	0	LB	Km	1	20231101	644	16.4	2.40753	45.466		1.02	1.03	1.02	1.07
981	ECK2702	srlR	b2707	transcription regulator;DNA-binding	1	21	3	LB	0	LB	Km	1	20231101	602	16.4	2.31085	41.588		0.95	1.05	0.98	0.99
981	ECK2412	crr	b2417	EIIA(Glc);phosphocarrier for glucose PTS transport;negative control of rpoS	1	22	3	LB	0	LB	Km	1	20231101	785	15.4	2.72207	45.562		1.25	0.97	1.15	1.09
981	ECK0609	citE	b0616	citrate lyase;citryl-ACP lyase (beta) subunit	1	23	3	LB	0	LB	Km	1	20231101	624	16.1	2.33759	42.863		0.97	1.03	0.97	1.01
981	ECK4212	ytfJ	b4216	predicted transcription regulator	1	24	3	LB	0	LB	Km	1	20231101	598	16.5	2.18361	40.701		0.95	1.03	0.92	0.95
981	ECK0117	acnB	b0118	aconitase B;2-methylaconitate hydratase;apo-enzyme binds mRNA for negative translational autoregulation;iron-sulfur cluster;monomeric aconitate hydrase B	1	25	3	LB	0	LB	Km	1	20231101	528	15.9	2.4155	43.46		0.82	1.02	1.02	1.03
981	ECK4104	proP	b4111	proline/glycine betaine transport protein	1	26	3	LB	0	LB	Km	1	20231101	615	15.7	2.37072	42.109		0.96	1.01	0.99	1
981	ECK0079	ilvI	b0077	acetolactate synthase III large subunit acetolactate synthase III valine sensitive large subunit	1	27	3	LB	0	LB	Km	1	20231101	659	15.4	2.48032	42.383		1.03	0.98	1.01	0.99
981	ECK0151	fhuD	b0152	ferric hydroxamate periplasmic binding protein;fhuD mutants are albomycin-resistant hydroxamate-dependent iron uptake cytoplasmic membrane component	1	28	3	LB	0	LB	Km	1	20231101	563	16.8	2.06394	40.494		0.92	1.05	0.9	0.97
981	ECK0426	cyoA	b0432	cytochrome O oxidase subunit II;lipoprotein;also called cytochrome bo(3) ubiquinol oxidase subunit II	1	29	3	LB	0	LB	Km	1	20231101	511	15.8	2.06894	37.199		0.8	1	0.86	0.88
981	ECK2408	cysZ	b2413	predicted inner membrane sulfate transport protein	1	30	3	LB	0	LB	Km	1	20231101	691	15.5	2.64392	45.64		1.13	0.97	1.13	1.08
981	ECK0264	afuC	b0262	CP4-6 cryptic prophage predicted defective ferric iron ABC superfamily transporter ATP-binding protein	1	31	3	LB	0	LB	Km	1	20231101	631	15.4	2.56303	43.926		1.03	0.97	1.06	1.02
981	ECK0333	codB	b0336	cytosine transport	1	32	3	LB	0	LB	Km	1	20231101	636	15.1	2.45859	41.993		1.03	0.95	1.03	0.99
981	ECK1866	nudB	b1865	dihydroneopterin triphosphate pyrophosphatase	1	33	3	LB	0	LB	Km	1	20231101	518	16.8	2.07088	40.553		0.85	1.05	0.86	0.96
981	ECK0399	queA	b0405	S-adenosyl-L-methionine:tRNA ribosyltransferase-isomerase	1	34	3	LB	0	LB	Km	1	20231101	591	16.2	2.34233	41.577		0.97	1.02	0.99	0.99
981	ECK1256	trpC	b1262	bifunctional indole-3-glycerolphosphate synthetase/N-(5-phosphoribosyl) anthranilate isomerase	1	35	3	LB	0	LB	Km	1	20231101	583	17	2.2498	41.904		0.91	1.1	0.92	0.99
981	ECK4332	yjiS	b4341	predicted DUF1127 family protein	1	36	3	LB	0	LB	Km	1	20231101	526	17.7	2.21162	43.131		0.84	1.13	0.9	1.02
981	ECK4385	trpR	b4393	transcription regulator of trp operon, aroH, and other members of the TrpR regulon;	1	37	3	LB	0	LB	Km	1	20231101	671	15.4	2.55229	42.609		1.15	0.98	1.02	1.02
981	ECK4204	cycA	b4208	D-alanine;beta-alanine;D-serine;glycine permease;D-cycloserine uptake	1	38	3	LB	0	LB	Km	1	20231101	594	15.4	2.45445	41.294		0.98	1	0.99	0.99
981	ECK0629	ybeA	b0636	23S rRNA m(3) Psi1915 pseudouridine methyltransferase;SAM (S-adenosyl-L-methionine)-dependent	1	39	3	LB	0	LB	Km	1	20231101	621	15.5	2.37751	37.626		1.1	1.01	0.98	0.92
981	ECK0363	tauB	b0366	ATP-binding subunit component taurine transport system	1	40	3	LB	0	LB	Km	1	20231101	572	15.6	2.41534	39.904		0.96	1	0.98	0.97
981	ECK3998	purH	b4006	bifunctional IMP cyclohydrolase/phosphoribosylaminoimidazolecarboxamide formyltransferase	1	41	3	LB	0	LB	Km	1	20231101	597	13.6	2.29539	33.625		0.99	0.89	0.94	0.82
981	ECK2484	hyfH	b2488	hydrogenase 4;Fe-S subunit	1	42	3	LB	0	LB	Km	1	20231101	581	15.2	2.60779	40.353		0.97	1	1.03	1
981	ECK1897	araH	b4460	L-arabinose ABC superfamily transporter permease	1	43	3	LB	0	LB	Km	1	20231101	526	15.7	2.52943	39.369		0.91	1.01	1.04	0.98
981	ECK4205	ytfE	b4209	predicted iron-sulfur cluster repair protein RIC;di-iron-containing protein involved in the repair of iron-sulfur clusters damaged by oxidative and nitrosative stress conditions	1	44	3	LB	0	LB	Km	1	20231101	526	15.6	2.39437	38.676		0.93	1.01	1	0.97
981	ECK4257	idnR	b4264	transcription regulator;5-gluconate-binding;DNA-binding	1	45	3	LB	0	LB	Km	1	20231101	723	14.8	2.63523	37.863		1.22	0.97	1.07	0.96
981	ECK2544	yphE	b2547	predicted bifunctional sugar transport protein subunits of ABC superfamily protein: ATP-binding components;may be part of a binding-protein-dependent transport system YphDEF;may be responsible for energy coupling to the transport system	1	46	3	LB	0	LB	Km	1	20231101	611	15.5	2.53136	40.464		0.99	1.02	1.06	1.03
981	ECK3441	livH	b3457	branched-chain amino acid ABC superfamily transporter permease	1	47	3	LB	0	LB	Km	1	20231101	706	15.6	2.48858	40.57		1.04	1.02	0.98	1
981		wt0	wt		1	48	3	LB	0	LB	Km	1	20231101	1063	16.2	2.67558	43.485		0.9	1.06	0.98	1.02
981		wt0	wt		1	1	4	LB	0	LB	Km	1	20231101	1183	16.5	2.62712	44.358		1	0.99	1.01	0.97
981	ECK2381	ypdF	b2385	Xaa-Pro aminopeptidase;hydrolyzes N-terminal methionine when the next amino acid is alanine;proline or serine;substrate preference for methionyl aminopeptidase activity is Pro > Ala > Ser;can hydrolyze the Xaa-Pro peptide bond when the first amino acid is alanine, asparagine or methionine	1	2	4	LB	0	LB	Km	1	20231101	777	15.9	2.43096	40.395		0.98	1	0.98	0.95
981	ECK1788	yeaM	b1790	shifted translation start +3 nt;AUG start codon;predicted AraC family DNA-binding transcription regulator	1	3	4	LB	0	LB	Km	1	20231101	678	16.6	2.48913	43.29		0.95	1.03	1.03	1.06
981	ECK0370	yaiV	b0375	predicted DNA-binding YaiV family transcription regulator	1	4	4	LB	0	LB	Km	1	20231101	768	14.8	2.89535	44.1		1.09	0.93	1.2	1.05
981	ECK2048	wcaF	b2054	predicted acyl transferase	1	5	4	LB	0	LB	Km	1	20231101	644	15.5	2.4449	41.494		0.97	0.98	1.01	0.99
981	ECK2392	yfeC	b2398	shifted translation start -15 nt;AUG start codon;predicted DUF1323 YfeC/YfeD family DNA-binding transcription regulator	1	6	4	LB	0	LB	Km	1	20231101	578	17.2	2.35516	42.985		0.9	1.07	1	1.03
981	ECK0931	ycbS	b0940	predicted OM (outer membrane) fimbrial subunit export usher protein	1	7	4	LB	0	LB	Km	1	20231101	652	16.1	2.29761	39.746		1.01	1.01	0.97	0.96
981	ECK0867	ybjD	b0876	predicted protein with nucleoside triphosphate hydrolase domain	1	8	4	LB	0	LB	Km	1	20231101	807	15.8	2.85449	48.454		1.25	1.01	1.21	1.15
981	ECK2554	glmY	b4441	sRNA regulator (activator) of glmS mRNA;glmZ processing antagonist	1	9	4	LB	0	LB	Km	1	20231101	0	0	0	0		0	0	0	0
981	ECK2221	yfaT	b2229	predicted DUF1175 family protein;host defense protein	1	10	4	LB	0	LB	Km	1	20231101	653	15.6	2.56443	43.897		1.06	0.97	1.1	1.06
981	ECK1643	ydhF	b1647	predicted oxidoreductase	1	11	4	LB	0	LB	Km	1	20231101	618	15.4	2.45224	42.365		0.98	0.98	1.06	1.02
981	ECK0933	ycbU	b0942	predicted fimbrial family protein adhesin protein of elfADCG-ycbUVF fimbrial operon	1	12	4	LB	0	LB	Km	1	20231101	723	15.4	2.35318	40.585		1.09	0.99	0.99	0.97
981	ECK2078	cyaR	b4438	sRNA effector of ompX mRNA instability;cAMP-induced;hfq-dependent	1	13	4	LB	0	LB	Km	1	20231101	692	15.7	2.32847	40.676		1.07	1	0.98	0.97
981	ECK2355	yfdR	b2361	CPS-53 (KpLE1) cryptic prophage predicted protein	1	14	4	LB	0	LB	Km	1	20231101	702	16.2	2.38501	42.174		1.14	1.01	1.02	1.01
981	ECK1279	yciT	b1284	predicted DeoR family global transcription regulator	1	15	4	LB	0	LB	Km	1	20231101	572	17.5	2.16313	42.708		0.93	1.11	0.92	1.03
981	ECK0638	ybeR	b0645	predicted DUF1266 family protein	1	16	4	LB	0	LB	Km	1	20231101	573	15.6	2.50201	44.772		0.94	0.98	1.07	1.07
981	ECK2212	atoS	b2219	two-component regulatory system sensory histidine kinase protein (autophosphorylation site,His398);senses acetoacetate;AtoC is partner response regulator	1	17	4	LB	0	LB	Km	1	20231101	584	16	2.26709	41.649		0.98	1.02	0.98	1
981	ECK2251	yfbW	b4544	Undecaprenyl phosphate-alpha-L-ara4N exporter;flippase ArnEF subunit	1	18	4	LB	0	LB	Km	1	20231101	541	16.2	2.33308	42.868		0.91	1.02	0.99	1.02
981	ECK0593	ybdH	b0599	predicted oxidoreductase DUF1158 family protein;required for swarming phenotype	1	19	4	LB	0	LB	Km	1	20231101	680	15.3	2.42686	42.908		1.13	0.96	1.05	1.02
981	ECK1114	ycfD	b1128	50S ribosomal protein L16 arginine hydroxylase;2-oxoglutarate oxygenase	1	20	4	LB	0	LB	Km	1	20231101	636	16.3	2.19718	41.096		1.09	1.01	0.96	0.98
981	ECK1672	pykF	b1676	pyruvate kinase I	1	21	4	LB	0	LB	Km	1	20231101	562	16	2.10703	39.836		0.96	1.02	0.92	0.96
981	ECK2520	pepB	b2523	aminopeptidase B	1	22	4	LB	0	LB	Km	1	20231101	501	16.1	2.05946	38.152		0.87	1.01	0.9	0.92
981	ECK1533	ydfH	b1540	DNA-binding transcriptional repressor RspR	1	23	4	LB	0	LB	Km	1	20231101	569	15.7	2.35389	43.138		0.96	0.99	1.01	1.03
981	ECK0690	ybfB	b0702	predicted membrane protein	1	24	4	LB	0	LB	Km	1	20231101	587	16.3	2.13448	40.607		1.01	1	0.93	0.96
981	ECK2273	nuoK	b2279	NADH:ubiquinone oxidoreductase;membrane subunit K	1	25	4	LB	0	LB	Km	1	20231101	456	16.5	1.61013	35.134		0.77	1.04	0.7	0.85
981	ECK3686	dgoK	b3693	2-oxo-3-deoxygalactonate kinase	1	26	4	LB	0	LB	Km	1	20231101	672	15.7	2.52565	44.479		1.15	1	1.09	1.07
981	ECK0869	macA	b0878	bifunctional macrolide transport protein subunits of ABC superfamily protein: ATP-binding component; membrane fusion protein (MFP) component	1	27	4	LB	0	LB	Km	1	20231101	531	15	2.30981	41.004		0.91	0.94	0.98	0.97
981	ECK0692	ybfC	b0704	predicted secreted protein	1	28	4	LB	0	LB	Km	1	20231101	601	16.3	2.2696	43.14		1.07	1.01	1.03	1.04
981	ECK2460	tktB	b2465	transketolase 2;thiamin-binding	1	29	4	LB	0	LB	Km	1	20231101	673	14.8	2.51241	41.627		1.15	0.93	1.09	1
981	ECK1846	ptrB	b1845	protease II	1	30	4	LB	0	LB	Km	1	20231101	541	15.9	2.21569	41.343		0.97	0.98	0.98	0.99
981	ECK1505	ydeW	b1512	lsr operon transcription regulator	1	31	4	LB	0	LB	Km	1	20231101	662	15.6	2.38044	40.855		1.18	0.97	1.02	0.96
981	ECK0508	ylbA	b0515	S-ureidoglycine aminohydrolase: allantoin for anaerobic nitrogen;allantoin- and glyoxylate-inducible anaerobically	1	32	4	LB	0	LB	Km	1	20231101	569	16.1	2.29574	42.27		1.01	1	1	1.01
981	ECK3414	glgP	b3428	glycogen phosphorylase;alpha-glumay phosphorylase	1	33	4	LB	0	LB	Km	1	20231101	613	16	2.35001	41.384		1.11	0.99	1.01	0.99
981	ECK2868	ygeY	b2872	predicted M20D family protein peptidase	1	34	4	LB	0	LB	Km	1	20231101	458	17.9	2.35192	46.123		0.83	1.11	1.03	1.11
981	ECK1517	yneH	b1524	Glutaminase 2;GlsA2	1	35	4	LB	0	LB	Km	1	20231101	706	15.1	2.55608	42.126		1.2	0.96	1.08	1
981	ECK0386	yaiE	b0391	predicted UPF0345 family protein	1	36	4	LB	0	LB	Km	1	20231101	484	17.1	2.00893	38.344		0.85	1.08	0.84	0.92
981	ECK2537	hcaC	b2540	3-phenylpropionate dioxygenase;ferredoxin subunit	1	37	4	LB	0	LB	Km	1	20231101	453	16.8	2.16638	40.389		0.85	1.06	0.9	0.98
981	ECK2817	ptr	b2821	protease III	1	38	4	LB	0	LB	Km	1	20231101	590	14.9	2.63924	42.158		1.07	0.96	1.09	1.03
981	ECK1698	ydiT	b1700	predicted 3Fe-4S ferredoxin family protein;may be a 3Fe-4S cluster-containing protein;may be participates in a redox process with YdiQ;YdiR and YdiS	1	39	4	LB	0	LB	Km	1	20231101	461	15.4	2.44411	37.367		0.9	0.99	1.03	0.93
981	ECK0910	ycbJ	b0919	predicted kinase family protein domain protein	1	40	4	LB	0	LB	Km	1	20231101	650	14.6	2.78201	42.283		1.2	0.93	1.15	1.05
981	ECK4308	fimD	b4317	fimbrial protein involved in type 1 pilus biosynthesis	1	41	4	LB	0	LB	Km	1	20231101	501	15.7	2.1641	35.722		0.92	1.02	0.91	0.89
981	ECK3119	agaR	b3131	transcription regulator (repressor) of aga regulon	1	42	4	LB	0	LB	Km	1	20231101	551	15.3	2.55455	39.824		1.02	1	1.04	1
981	ECK0525	sfmD	b0532	predicted OM (outer membrane) export usher protein	1	43	4	LB	0	LB	Km	1	20231101	473	15.9	2.31194	38.087		0.9	1.01	0.98	0.97
981	ECK0791	ybiJ	b0802	predicted DUF1471 family protein	1	44	4	LB	0	LB	Km	1	20231101	545	15.3	2.59099	40.25		1.06	0.98	1.11	1.03
981	ECK1115	phoQ	b1129	two-component regulatory system sensory histidine kinase protein;senses magnesium (autophosphorylation site,His277);PhoP is partner response regulator	1	45	4	LB	0	LB	Km	1	20231101	429	15.9	2.32887	38.169		0.79	1.03	0.97	0.98
981	ECK4170	hflK	b4174	modulator for HflB protease specific for phage lambda cII repressor	1	46	4	LB	0	LB	Km	1	20231101	505	16.3	2.20919	38.799		0.9	1.06	0.95	1.01
981	ECK0975	ymcA	b0984	predicted O-antigen capsule production periplasmic protein	1	47	4	LB	0	LB	Km	1	20231101	541	17.8	1.77532	35.008		0.87	1.15	0.71	0.87
981		wt1	wt		1	48	4	LB	0	LB	Km	1	20231101	1050	16.3	2.57798	41.596		0.97	1.05	0.97	0.99
981		wt0	wt		1	1	5	LB	0	LB	Km	1	20231101	1186	16	2.67774	44.814		1.04	0.97	1.03	0.99
981	ECK4183	aidB	b4187	DNA alkylation damage repair protein;flavin-containing DNA binding protein;weak isovaleryl CoA dehydrogenase	1	2	5	LB	0	LB	Km	1	20231101	809	15.6	2.62551	43.086		1.06	0.99	1.06	1.02
981	ECK2552	yfhG	b2555	predicted OM (outer membrane) protein modulating the QseEF response	1	3	5	LB	0	LB	Km	1	20231101	583	16.7	2.18777	39.027		0.85	1.05	0.91	0.95
981	ECK2732	ygbK	b2737	predicted FliA-regulated DUF1537 family protein	1	4	5	LB	0	LB	Km	1	20231101	675	15.7	2.45371	40.998		0.99	0.99	1.01	0.98
981	ECK2829	ygdR	b2833	predicted DUF903 family protein;verified lipoprotein	1	5	5	LB	0	LB	Km	1	20231101	774	15.6	2.58802	42.522		1.21	1	1.07	1.01
981	ECK0017	hokC	b4412	small toxic membrane polypeptide;multimeric;homologous to plasmid-encoded plasmid stabilization toxins regulated by antisense RNA	1	6	5	LB	0	LB	Km	1	20231101	594	16.1	2.29019	39.611		0.96	1.02	0.97	0.95
981	ECK2600	yfiR	b2603	predicted periplasmic inhibitor of YfiN activity;required for swarming motility	1	7	5	LB	0	LB	Km	1	20231101	700	16.2	2.32389	40.996		1.13	1.03	0.98	1
981	ECK0702	ybgL	b0713	predicted UPF0271 family protein	1	8	5	LB	0	LB	Km	1	20231101	781	14.9	2.72145	43.889		1.26	0.96	1.15	1.05
981	ECK3901	sodA	b3908	superoxide dismutase;Mn	1	9	5	LB	0	LB	Km	1	20231101	671	15.5	2.56691	41.555		1.08	1	1.07	1
981	ECK0207	dkgB	b0207	2;5-diketo-D-gluconate reductase B;glyoxal reductase;glyoxal resistance protein	1	10	5	LB	0	LB	Km	1	20231101	565	15.6	2.33588	40.369		0.96	0.98	1	0.98
981	ECK1785	yeaK	b1787	aminoacyl-tRNA editing domain protein	1	11	5	LB	0	LB	Km	1	20231101	676	15.8	2.5061	43.731		1.12	1.01	1.08	1.06
981	ECK1675	sufE	b1679	sulfur acceptor protein	1	12	5	LB	0	LB	Km	1	20231101	531	15.4	2.20068	39.482		0.84	1	0.92	0.95
981	ECK1043	yceO	b1058	predicted expressed protein	1	13	5	LB	0	LB	Km	1	20231101	644	15.8	2.41354	42.364		1.04	1.02	1.02	1.02
981	ECK1965	yedW	b1969	predicted two-component regulatory system DNA-binding response regulator protein (predicted autophosphorylation site, Asp51);YedV is partner histidine kinase protein;predicted OmpR family transcription factor with helix-turn-helix motif	1	14	5	LB	0	LB	Km	1	20231101	565	16	2.379	43.691		0.96	1.01	1.01	1.06
981	ECK1914	yecF	b1915	predicted DUF2594 family protein	1	15	5	LB	0	LB	Km	1	20231101	578	15.4	2.5014	43.303		0.99	0.99	1.07	1.04
981	ECK0354	frmR	b0357	negative regulator of frmRAB operon	1	16	5	LB	0	LB	Km	1	20231101	611	15.7	2.39808	41.216		1.05	1	1.03	0.99
981	ECK2850	ygeH	b2852	predicted OmpR family transcription factor	1	17	5	LB	0	LB	Km	1	20231101	536	15.6	2.25093	41.219		0.94	1.01	0.97	0.99
981	ECK1586	dmsD	b1591	twin-argninine leader-binding protein for DmsA and TorA	1	18	5	LB	0	LB	Km	1	20231101	686	15.5	2.54089	44.549		1.22	0.98	1.08	1.06
981	ECK2629	yfjQ	b2633	CP4-57 cryptic prophage predicted protein	1	19	5	LB	0	LB	Km	1	20231101	564	15.9	2.1889	41.074		0.99	1.01	0.95	0.98
981	ECK2614	yfjF	b2618	predicted UPF0125 family protein	1	20	5	LB	0	LB	Km	1	20231101	448	16.9	2.06988	42.306		0.81	1.06	0.91	1.01
981	ECK1161	ycgI	b4521	predicted defective autotransporter;C-terminal fragment	1	21	5	LB	0	LB	Km	1	20231101	526	16.6	2.09199	40.928		0.95	1.07	0.92	0.99
981	ECK0973	etp	b0982	cryptic O-antigen capsule forming protein-tyrosine-phosphatase;Etk-P dephosphorylase	1	22	5	LB	0	LB	Km	1	20231101	539	15.7	2.18729	41.01		0.98	0.99	0.96	0.99
981	ECK1905	yecH	b1906	predicted DUF2492 family protein	1	23	5	LB	0	LB	Km	1	20231101	601	15.2	2.44034	40.535		1.07	0.97	1.05	0.97
981	ECK0966	hyaD	b0975	hydrogenase 1 maturation protease	1	24	5	LB	0	LB	Km	1	20231101	516	17.1	2.07856	41.321		0.94	1.07	0.91	0.98
981	ECK4311	fimH	b4320	Minor type 1 fimbrial subunit;membrane-specific adhesin;mediates mannose-binding to host surfaces	1	25	5	LB	0	LB	Km	1	20231101	546	16.4	2.12179	40.945		0.98	1.05	0.93	0.99
981	ECK1561	ydfW	b1567	Qin prophage;predicted defective integrase fragment;C-terminal fragment	1	26	5	LB	0	LB	Km	1	20231101	489	15.9	2.34776	43.18		0.88	1.02	1.02	1.05
981	ECK2751	ygcH	b2756	CRISPR (clustered regularly interspaced short palindromic repeat) RNA precursor cleavage enzyme;CRISPR RNA (crRNA) containing Cascade antiviral complex protein CasE	1	27	5	LB	0	LB	Km	1	20231101	561	15.5	2.39694	43.259		1.01	0.98	1.02	1.03
981	ECK0136	yadL	b0137	predicted fimbrial family adhesin protein of yadCKLM-htrE-yadVN fimbrial operon	1	28	5	LB	0	LB	Km	1	20231101	559	15.6	2.34801	41.226		1.05	0.98	1.07	1
981	ECK3934	katG	b3942	catalase-peroxidase HPI;heme b-containing	1	29	5	LB	0	LB	Km	1	20231101	571	16.1	2.34788	43.206		1.03	1.02	1.02	1.04
981	ECK4366	prfC	b4375	translation termination peptide chain release factor 3;RF-3;stimulates activity of RF-1 and RF-2	1	30	5	LB	0	LB	Km	1	20231101	503	17.7	2.07245	42.002		0.95	1.1	0.92	1.01
981	ECK1665	ydhT	b1669	FNR;Nar;NarP-regulated protein;predicted subunit of YdhYVWXUT oxidoreductase complex	1	31	5	LB	0	LB	Km	1	20231101	431	17.7	2.14826	42.547		0.81	1.11	0.92	1.01
981	ECK0217	yafT	b0217	predicted/verified lipoprotein	1	32	5	LB	0	LB	Km	1	20231101	589	15.8	2.3022	41.256		1.11	0.99	1	0.99
981	ECK0233	yafN	b0232	antitoxin of YafO-YafN toxin-antitoxin system;antitoxin component of a toxin-antitoxin (TA) module;functions as an mRNA interferase antitoxin;overproduction prevents YafO-mediated cessation of cell growth and inhibition of cell proliferation	1	33	5	LB	0	LB	Km	1	20231101	485	16.8	2.19229	41.66		0.93	1.05	0.95	1
981	ECK0704	abrB	b0715	transcription regulator of aidB;inner membrane protein	1	34	5	LB	0	LB	Km	1	20231101	498	16.2	2.31876	41.789		0.96	1.01	1.01	1.01
981	ECK1849	yebG	b1848	predicted DNA damage-inducible YebG family protein (PF07130) protein regulated by LexA	1	35	5	LB	0	LB	Km	1	20231101	418	15.6	2.43471	42.588		0.76	1.01	1.03	1.02
981	ECK1317	ycjX	b1321	predicted DUF463 family proteinn with P-loop NTPase;nucleoside triphosphate hydrolase domain	1	36	5	LB	0	LB	Km	1	20231101	537	16.3	2.24841	39.923		1	1.05	0.94	0.96
981	ECK1148	ycgX	b1161	predicted DUF1398 family protein	1	37	5	LB	0	LB	Km	1	20231101	457	16.3	2.34615	40.733		0.92	1.04	0.97	1
981	ECK0670	ybfN	b0682	lipoprotein;induced by chitosugars	1	38	5	LB	0	LB	Km	1	20231101	548	15.4	2.47269	40.72		1.06	1	1.02	1
981	ECK1999	yeeW	b2006	CP4-44 cryptic prophage predicted protein	1	39	5	LB	0	LB	Km	1	20231101	523	15	2.62169	41.03		1.09	0.98	1.11	1.03
981	ECK1953	yedP	b1955	predicted mannosyl-3-phosphoglycerate phosphatase;HAD19	1	40	5	LB	0	LB	Km	1	20231101	495	15.6	2.36512	37.738		0.97	1	0.98	0.94
981	ECK1156	ymgF	b4520	predicted inner membrane division septum protein of unknwon function;binds FtsL,FtsI and FtsQ;may be involved in cell division and participate in stabilization of cell divisome under specific conditions	1	41	5	LB	0	LB	Km	1	20231101	473	15.3	2.35991	37.485		0.92	1.01	0.99	0.94
981	ECK3506	yhjC	b3521	predicted DNA-binding LysR family transcription regulator	1	42	5	LB	0	LB	Km	1	20231101	490	14.8	2.47436	37.876		0.97	0.98	1	0.96
981	ECK1641	ydhK	b1645	predicted efflux PET family protein component of YdhJK efflux pump	1	43	5	LB	0	LB	Km	1	20231101	455	15.4	2.51114	38.266		0.92	0.99	1.06	0.98
981	ECK1723	yniA	b1725	fructosamine kinase family protein	1	44	5	LB	0	LB	Km	1	20231101	443	15.3	2.29493	36.94		0.92	0.99	0.98	0.96
981	ECK1153	ymgB	b1166	connector protein for RcsB regulation of biofilm and acid-resistance	1	45	5	LB	0	LB	Km	1	20231101	467	16.2	2.2377	38.376		0.92	1.06	0.93	1
981	ECK3663	ivbL	b3672	ilvB operon leader peptide	1	46	5	LB	0	LB	Km	1	20231101	649	14.6	2.51198	37.249		1.22	0.96	1.07	0.98
981	ECK1562	ydfX	b1568	Qin prophage;predicted defective protein	1	47	5	LB	0	LB	Km	1	20231101	540	15.6	2.28506	37.223		0.92	1.02	0.92	0.94
981		wt0	wt		1	48	5	LB	0	LB	Km	1	20231101	961	16.4	2.50375	41.266		0.94	1.07	0.94	0.99
981		wt0	wt		1	1	6	LB	0	LB	Km	1	20231101	1134	16.3	2.70588	44.417		0.98	0.98	1.05	0.98
981	ECK2680	emrB	b2686	EmrAB-TolC multidrug resistance pump;inner membrane-spanning translocase	1	2	6	LB	0	LB	Km	1	20231101	766	15.9	2.45331	41.732		0.99	1	1	0.98
981	ECK3342	yheU	b3354	predicted UPF0270 family protein	1	3	6	LB	0	LB	Km	1	20231101	747	15.4	2.57001	42.69		1.07	0.96	1.08	1.04
981	ECK3863	glnA	b3870	glutamine synthase	1	4	6	LB	0	LB	Km	1	20231101	763	15.9	2.52437	41.977		1.11	1	1.05	1
981	ECK2496	purN	b2500	phosphoribosylglycinamide formyltransferase 1	1	5	6	LB	0	LB	Km	1	20231101	632	15.3	2.29994	38.474		0.98	0.97	0.96	0.92
981	ECK4278	fecD	b4288	ferric citrate ABC superfamily transporter;permease	1	6	6	LB	0	LB	Km	1	20231101	611	16.3	2.38646	41.126		0.98	1.02	1.02	0.99
981	ECK3430	yrhB	b3446	predicted stable heat shock chaperone protein;monomeric	1	7	6	LB	0	LB	Km	1	20231101	688	15.2	2.4732	41.703		1.1	0.95	1.06	1.01
981	ECK0309	betA	b0311	choline dehydrogenase;oxygen-dependent;bet genes confer protection against osmotic stress by making the osmoprotectant glycine betaine from choline	1	8	6	LB	0	LB	Km	1	20231101	638	15.5	2.55095	43.4		1.02	0.99	1.09	1.04
981	ECK2592	rluD	b2594	23S rRNA pseudouridine synthase;specific to U1911;U1915;and U1917	1	9	6	LB	0	LB	Km	1	20231101	721	15.5	2.48194	42.999		1.15	0.99	1.04	1.03
981	ECK1576	rspA	b1581	bifunctional D-altronate/D-mannonate dehydratase	1	10	6	LB	0	LB	Km	1	20231101	590	16	2.30814	41.413		0.99	1	1	1
981	ECK3575	yiaV	b3586	predicted membrane fusion protein (MFP) component of efflux pump;signal anchor	1	11	6	LB	0	LB	Km	1	20231101	586	15.8	2.30824	41.293		0.96	1	1.01	1
981	ECK2333	yfcV	b2339	predicted fimbrial family protein adhesin protein of yfcOPQRSUV fimbrial operon	1	12	6	LB	0	LB	Km	1	20231101	572	15.9	2.44665	43.667		0.89	1.02	1.04	1.05
981	ECK4389	creA	b4397	predicted secreted protein of unknown function	1	13	6	LB	0	LB	Km	1	20231101	592	15.9	2.30784	42.29		0.95	1.02	0.99	1.02
981	ECK3678	ibpB	b3686	heat shock chaperone	1	14	6	LB	0	LB	Km	1	20231101	570	16.2	2.35438	41.006		0.96	1.01	1.02	0.99
981	ECK3384	nudE	b3397	adenosine nucleotide hydrolase;substrates include Ap3A, Ap2A, ADP-ribose, NADH	1	15	6	LB	0	LB	Km	1	20231101	597	15.8	2.248	40.19		1.02	1	0.97	0.97
981	ECK0898	serC	b0907	3-phosphoserine/phosphohydroxythreonine aminotransferase	1	16	6	LB	0	LB	Km	1	20231101	584	15.5	2.32714	42.378		1	0.98	1.01	1.01
981	ECK2152	nfo	b2159	endonuclease IV with intrinsic 3'-5' exonuclease activity	1	17	6	LB	0	LB	Km	1	20231101	574	16	2.42211	44.39		1.01	1.02	1.06	1.07
981	ECK1422	tehA	b1429	potassium-tellurite ethidium and proflavin transport protein	1	18	6	LB	0	LB	Km	1	20231101	515	16.5	2.17641	42.016		0.91	1.04	0.94	1
981	ECK3491	yhiF	b3507	predicted LuxR family transcription regulator (repressor) of dicarboxylate transport protein dctA	1	19	6	LB	0	LB	Km	1	20231101	595	15.7	2.35261	41.295		1.04	0.99	1.04	0.99
981	ECK2020	hisF	b2025	imidazole glycerol phosphate synthase;catalytic subunit with HisH	1	20	6	LB	0	LB	Km	1	20231101	598	15.8	2.28393	42.219		1.08	0.98	1.02	1.01
981	ECK1850	purT	b1849	phosphoribosylglycinamide formyltransferase 2	1	21	6	LB	0	LB	Km	1	20231101	544	15.4	2.27868	42		0.98	0.98	1.01	1.01
981	ECK1126	intE	b1140	e14 prophage;predicted integrase	1	22	6	LB	0	LB	Km	1	20231101	565	14.4	2.41199	41.293		1.03	0.9	1.07	1
981	ECK3236	yhdE	b3248	predicted Maf family protein;dTTP/UTP pyrophosphatase;m(5) UTP/m(5) CTP/pseudo-UTP pyrophosphatase	1	23	6	LB	0	LB	Km	1	20231101	539	16.4	2.28008	43.065		0.96	1.04	1	1.03
981	ECK2037	wcaM	b2043	colanic acid biosynthesis protein	1	24	6	LB	0	LB	Km	1	20231101	534	16.1	2.25031	42.254		0.97	0.99	1	1
981	ECK2136	cdd	b2143	cytidine deaminase;2-deoxycytidine deaminase;mutants are 5-fluorodeoxycytidine resistant;binds Zn(II)	1	25	6	LB	0	LB	Km	1	20231101	564	15.7	2.31533	42.597		1.01	0.99	1.03	1.03
981	ECK2618	intA	b2622	CP4-57 cryptic prophage predicted integrase	1	26	6	LB	0	LB	Km	1	20231101	510	16.3	2.17694	41.182		0.92	1.03	0.96	0.99
981	ECK3230	aaeA	b3241	AaeAB p-hydroxybenzoic acid efflux pump MFP component;membrane fusion protein	1	27	6	LB	0	LB	Km	1	20231101	524	15.9	2.24256	42.158		0.95	1	0.97	1
981	ECK4046	tyrB	b4054	tyrosine aminotransferase;tyrosine-repressible;pyridoxal phosphate (PLP)-dependent	1	28	6	LB	0	LB	Km	1	20231101	585	15.3	2.36184	41.895		1.1	0.95	1.09	1.01
981	ECK3800	cyaA	b3806	adenylate cyclase	1	29	6	LB	0	LB	Km	1	20231101	253	19.1	1.54419	37.511		0.46	1.2	0.68	0.9
981	ECK3983	thiS	b4407	immediate sulfur donor in thiazole formation	1	30	6	LB	0	LB	Km	1	20231101	519	17.4	2.0286	40.518		0.99	1.07	0.92	0.98
981	ECK3568	yiaO	b3579	2,3-diketo-L-gulonate TRAP (TRipartite ATP-independent periplasmic) family protein periplasmic binding transport protein;part of tripartite ATP-independent periplasmic (TRAP) transport system YiaMNO involved in the uptake of 2,3-diketo-L-gulonate;specifically binds 2,3-diketo-L-gulonate;unable to bind either L-ascorbate or dehydroascorbate	1	31	6	LB	0	LB	Km	1	20231101	627	15.8	2.38006	42.809		1.19	0.98	1.04	1.01
981	ECK1177	dadA	b1189	D-amino acid dehydrogenase	1	32	6	LB	0	LB	Km	1	20231101	496	16.1	2.08527	39.812		0.94	0.99	0.92	0.95
981	ECK0646	gltK	b0653	glutamate/aspartate ABC superfamily transporter membrane component	1	33	6	LB	0	LB	Km	1	20231101	525	16.2	2.26729	42.341		1.02	1	0.99	1.02
981	ECK4133	aspA	b4139	aspartate ammonia-lyase	1	34	6	LB	0	LB	Km	1	20231101	504	16	2.08803	40.676		0.98	0.99	0.93	0.98
981	ECK3542	yiaG	b3555	predicted HTH_CROC1 family protein transcription regulator	1	35	6	LB	0	LB	Km	1	20231101	553	15.2	2.40717	40.912		1.02	0.97	1.03	0.98
981	ECK3197	mtgA	b3208	biosynthetic peptidoglymay transglycosylase	1	36	6	LB	0	LB	Km	1	20231101	603	16	2.70921	47.186		1.14	1.02	1.15	1.14
981	ECK0497	ybbS	b0504	transcription regulator (activator) of allD operon	1	37	6	LB	0	LB	Km	1	20231101	523	15	2.46388	39.592		1.06	0.95	1.03	0.97
981	ECK2137	sanA	b2144	predicted DUF218 superfamily protein vancomycin high temperature exclusion protein	1	38	6	LB	0	LB	Km	1	20231101	436	16.2	2.20187	38.398		0.85	1.05	0.92	0.95
981	ECK3271	smg	b3284	predicted DUF494 family protein periplasmic protein	1	39	6	LB	0	LB	Km	1	20231101	476	15.3	2.4363	39.877		1.01	0.99	1.04	1
981	ECK4068	nrfF	b4075	heme lyase (NrfEFG) for insertion of heme into c552;subunit NrfF	1	40	6	LB	0	LB	Km	1	20231101	445	15.5	2.34732	39.297		0.89	0.99	0.98	0.99
981	ECK3879	rbn	b3886	predicted BrkB family inner membrane protein	1	41	6	LB	0	LB	Km	1	20231101	486	15.2	2.4724	38.652		0.96	0.99	1.04	0.97
981	ECK2679	emrA	b2685	EmrAB-TolC multidrug resistance pump;periplasmic membrane fusion component	1	42	6	LB	0	LB	Km	1	20231101	441	15.8	2.22664	37.451		0.88	1.04	0.91	0.95
981	ECK3523	bcsG	b3538	predicted DUF3260 family protein endoglucanase inner membrane protein	1	43	6	LB	0	LB	Km	1	20231101	518	14.9	2.47395	37.901		1.06	0.95	1.05	0.98
981	ECK2888	dsbC	b2893	Disulfide bond isomerase;periplasmic;chaperone;activated by DsbD;homodimeric	1	44	6	LB	0	LB	Km	1	20231101	446	15.7	2.31552	37.994		0.93	1.01	1	0.99
981	ECK2865	ygeV	b2869	predicted Fis family sigma-54-interacting DNA-binding transcription regulator	1	45	6	LB	0	LB	Km	1	20231101	513	15.7	2.27658	37.604		1.02	1.02	0.96	0.98
981	ECK1303	pspE	b1308	thiosulfate:cyanide sulfurtransferase (rhodanese)	1	46	6	LB	0	LB	Km	1	20231101	459	15.3	2.31931	37.744		0.87	1	1	0.99
981	ECK3331	yheM	b3344	mnm(5)-s(2) U34-tRNA synthesis 2-thiolation protein	1	47	6	LB	0	LB	Km	1	20231101	545	17.3	2.02846	37.433		0.93	1.13	0.82	0.94
981		wt1	wt		1	48	6	LB	0	LB	Km	1	20231101	1008	16.3	2.5407	41.513		0.98	1.06	0.96	1
981		wt0	wt		1	1	7	LB	0	LB	Km	1	20231101	1197	16.9	2.69004	46.558		1.02	1.02	1.04	1.03
981	ECK3125	kbaY	b3137	tagatose 6-phosphate aldolase 1;kbaY subunit	1	2	7	LB	0	LB	Km	1	20231101	773	15.4	2.39701	38.628		0.98	0.97	0.98	0.91
981	ECK3437	ugpB	b3453	glycerol-3-phosphate transport protein subunit	1	3	7	LB	0	LB	Km	1	20231101	758	15.3	2.57954	41.992		1.07	0.95	1.08	1.03
981	ECK4369	yjjU	b4377	predicted phospholipase;patatin family protein;predicted lipid hydrolase	1	4	7	LB	0	LB	Km	1	20231101	712	15.1	2.56919	43.542		1.02	0.95	1.07	1.04
981	ECK4151	poxA	b4155	EF-P-lysine lysyltransferase	1	5	7	LB	0	LB	Km	1	20231101	593	16.3	2.21738	39.306		0.91	1.04	0.93	0.94
981	ECK2465	acrD	b2470	aminoglycoside efflux pump;RND family protein transport protein	1	6	7	LB	0	LB	Km	1	20231101	588	16.3	2.26675	40.775		0.93	1.02	0.97	0.99
981	ECK1882	cheZ	b1881	chemotaxis regulator;CheY-P protein phosphatase	1	7	7	LB	0	LB	Km	1	20231101	668	15.8	2.4415	42.132		1.05	0.99	1.05	1.03
981	ECK1100	mfd	b1114	transcription-repair coupling factor	1	8	7	LB	0	LB	Km	1	20231101	540	15.9	2.03888	38.237		0.86	1.02	0.88	0.92
981	ECK3724	atpC	b3731	F1 sector of membrane-bound ATP synthase;epsilon subunit	1	9	7	LB	0	LB	Km	1	20231101	563	16	2.35119	42.001		0.89	1.02	1	1.01
981	ECK2796	fucP	b2801	fucose permease	1	10	7	LB	0	LB	Km	1	20231101	605	16.5	2.10687	39.664		1	1.04	0.92	0.97
981	ECK1938	fliH	b1940	negative regulator of FliI ATPase activity involved in flagellar assembly and export	1	11	7	LB	0	LB	Km	1	20231101	576	15.8	2.33985	41.939		0.94	1.01	1.03	1.03
981		wt0	wt		1	12	7	LB	0	LB	Km	1	20231101	672	15.3	2.41993	42.628		1.04	0.99	1.04	1.03
981	ECK1915	sdiA	b1916	quorum-sensing transcription regulator	1	13	7	LB	0	LB	Km	1	20231101	588	15.7	2.49151	44.53		0.93	1.01	1.08	1.08
981	ECK2361	dsdX	b2365	D-serine permease;D-serine tolerance	1	14	7	LB	0	LB	Km	1	20231101	538	16.4	2.31228	43.69		0.9	1.03	1.01	1.06
981	ECK3129	agaI	b3141	shifted translation start +54 nt;GUG start codon;galactosamine-6-phosphate isomerase	1	15	7	LB	0	LB	Km	1	20231101	554	16.7	2.30864	44.032		0.93	1.07	1	1.07
981	ECK1862	ruvA	b1861	component of RuvABC resolvasome;regulatory subunit	1	16	7	LB	0	LB	Km	1	20231101	449	17.2	2.11146	41.973		0.76	1.09	0.93	1.01
981	ECK3048	folB	b3058	dihydroneopterin aldolase	1	17	7	LB	0	LB	Km	1	20231101	590	15.1	2.43558	42.348		1.02	0.97	1.07	1.03
981	ECK2489	yfgO	b2493	predicted UPF0118 family inner membrane permease	1	18	7	LB	0	LB	Km	1	20231101	590	15.6	2.30092	41.175		1.03	0.99	1	0.99
981	ECK2343	intS	b2349	CPS-53 (KpLE1) cryptic prophage predicted integrase	1	19	7	LB	0	LB	Km	1	20231101	526	16	2.26694	42.553		0.91	1.02	1.01	1.02
981	ECK0675	seqA	b0687	regulatory protein for replication initiation	1	20	7	LB	0	LB	Km	1	20231101	633	16	2.05019	39.299		1.13	1	0.92	0.94
981	ECK0376	ddlA	b0381	D-alanine:D-alanine ligase A;ADP-forming	1	21	7	LB	0	LB	Km	1	20231101	578	15.5	2.21713	41.093		1.03	0.99	0.99	1
981	ECK2482	hyfF	b2486	hydrogenase 4;membrane subunit	1	22	7	LB	0	LB	Km	1	20231101	537	15.7	2.16396	40.603		0.97	0.99	0.97	0.99
981	ECK3402	gntT	b3415	high-affinity gluconate transport	1	23	7	LB	0	LB	Km	1	20231101	575	15.8	2.23029	41.382		1.02	1.01	0.99	0.99
981	ECK4299	yjhR	b4308	predicted defective helicase family protein;C-terminal fragment;apparent frameshift at codon 71	1	24	7	LB	0	LB	Km	1	20231101	548	16.6	2.0421	40.063		0.99	1.03	0.92	0.96
981	ECK0597	ybdO	b0603	predicted LysR family DNA-binding transcription regulator;required for swarming phenotype	1	25	7	LB	0	LB	Km	1	20231101	618	14.5	2.43048	41.456		1.1	0.92	1.09	1
981	ECK2248	yfbG	b2255	UDP-glucuronate dehydrogenase and UDP-ara4N formyltransferase	1	26	7	LB	0	LB	Km	1	20231101	570	15.4	2.2584	40.789		1.03	0.98	1	0.99
981	ECK0749	modF	b0760	bifunctional molybdate transport protein subunits of ABC superfamily protein: ATP-binding component	1	27	7	LB	0	LB	Km	1	20231101	630	15.3	2.40107	42.738		1.14	0.96	1.04	1.02
981	ECK4371	yjjW	b4379	predicted pyruvate formate lyase activating enzyme	1	28	7	LB	0	LB	Km	1	20231101	516	17	2.00149	40.216		0.97	1.06	0.93	0.98
981	ECK0242	phoE	b0241	OM (outer membrane) phosphoporin protein E	1	29	7	LB	0	LB	Km	1	20231101	518	16.8	2.16669	42.195		0.94	1.05	0.96	1.02
981	ECK2162	fruB	b2169	fructosephosphotransferase enzyme III	1	30	7	LB	0	LB	Km	1	20231101	533	16.4	2.09997	41.044		1.01	1.01	0.96	0.99
981	ECK3530	dppB	b3543	dipeptide/heme transport;permease;also transports 5-aminolevulinic acid	1	31	7	LB	0	LB	Km	1	20231101	495	15.9	2.32065	42.962		0.94	0.99	1.02	1.02
981	ECK4252	holC	b4259	DNA polymerase III;chi subunit	1	32	7	LB	0	LB	Km	1	20231101	497	16.3	2.30291	41.526		0.94	1.01	1.03	1
981	ECK3725	atpD	b3732	F1 sector of membrane-bound ATP synthase;beta subunit	1	33	7	LB	0	LB	Km	1	20231101	540	16.2	2.13229	40.201		1.05	1.01	0.94	0.97
981	ECK2480	hyfD	b2484	hydrogenase 4;membrane subunit	1	34	7	LB	0	LB	Km	1	20231101	462	16.6	2.22192	42.364		0.9	1.03	0.99	1.03
981	ECK2448	eutG	b2453	ethanolamine utilization aldehyde reductase	1	35	7	LB	0	LB	Km	1	20231101	534	16.1	2.22925	40.327		0.99	1.03	0.95	0.97
981		wt0	wt		1	36	7	LB	0	LB	Km	1	20231101	513	15.3	2.35181	39.329		0.98	0.98	1	0.95
981	ECK0242	phoE	b0241	OM (outer membrane) phosphoporin protein E	1	37	7	LB	0	LB	Km	1	20231101	421	16.4	2.15123	39.352		0.86	1.04	0.9	0.97
981	ECK2419	cysU	b2424	sulfate/thiosulfate ABC superfamily transporter membrane permease subunit	1	38	7	LB	0	LB	Km	1	20231101	479	15.5	2.21769	37.369		0.94	1.01	0.93	0.93
981	ECK2374	ddg	b2378	palmitoleoyl-acyl carrier protein (ACP)-dependent acyltransferase	1	39	7	LB	0	LB	Km	1	20231101	467	14.7	2.55395	40.591		1	0.96	1.09	1.03
981	ECK1046	dinI	b1061	DNA damage-inducible protein I	1	40	7	LB	0	LB	Km	1	20231101	541	14.7	2.59151	39.457		1.09	0.95	1.08	1
981	ECK0335	cynR	b0338	transcription regulator (activator) of cyn operon;autoregulator (repressor)	1	41	7	LB	0	LB	Km	1	20231101	570	14	2.7645	39.782		1.14	0.92	1.17	1.01
981	ECK2929	cmtB	b2934	protein-N-phosphohistidine sugar P-transferase;enzyme III of PEP-PTS cryptic mannitol transport	1	42	7	LB	0	LB	Km	1	20231101	520	14.5	2.6086	39.128		1.05	0.96	1.06	1.01
981	ECK2418	cysW	b2423	sulfate/thiosulfate ABC superfamily transporter membrane permease subunit	1	43	7	LB	0	LB	Km	1	20231101	491	14.3	2.50945	37.798		1.01	0.92	1.06	0.98
981	ECK4166	mutL	b4170	methyl-directed mismatch repair protein	1	44	7	LB	0	LB	Km	1	20231101	445	15.5	2.12034	33.804		0.93	1	0.91	0.89
981	ECK0338	cynX	b0341	predicted transport protein of unknown function;cyn operon	1	45	7	LB	0	LB	Km	1	20231101	477	16.1	2.12723	36.175		0.94	1.05	0.89	0.95
981	ECK1762	selD	b1764	selenophosphate synthase	1	46	7	LB	0	LB	Km	1	20231101	577	15.6	2.38035	38.307		1.09	1.02	1.03	1.01
981	ECK3513	dctA	b3528	C4-dicarboxylic acid;orotate and citrate transport protein;3-fluoromalate resistance;D-tartrate resistant;uptake of D-malate	1	47	7	LB	0	LB	Km	1	20231101	548	15.7	2.39488	39.621		0.93	1.03	0.97	1.01
981		wt0	wt		1	48	7	LB	0	LB	Km	1	20231101	1174	16.5	2.55298	42.706		1.14	1.07	0.97	1.03
981		wt0	wt		1	1	8	LB	0	LB	Km	1	20231101	1210	16.5	2.58308	44.333		1.04	1.01	1.02	0.98
981	ECK4381	radA	b4389	DNA repair protein	1	2	8	LB	0	LB	Km	1	20231101	944	15	2.83696	43.489		1.22	0.96	1.18	1.03
981	ECK1684	ydiJ	b1687	predicted FAD-linked oxidoreductase	1	3	8	LB	0	LB	Km	1	20231101	603	19.1	1.8405	37.367		0.86	1.21	0.79	0.92
981	ECK0462	ybaN	b0468	predicted DUF454 family inner membrane protein	1	4	8	LB	0	LB	Km	1	20231101	662	15.6	2.68403	45.466		0.96	0.99	1.14	1.08
981	ECK2189	ccmE	b2197	heme chaperone;membrane-anchored;periplasmic	1	5	8	LB	0	LB	Km	1	20231101	599	15.9	2.35298	42.628		0.93	1.03	1.01	1.02
981	ECK2175	yejG	b2181	predicted protein	1	6	8	LB	0	LB	Km	1	20231101	587	15.7	2.31152	40.136		0.94	1	1.01	0.97
981	ECK0560	nfrA	b0568	bacteriophage N4 receptor;OM (outer membrane) subunit	1	7	8	LB	0	LB	Km	1	20231101	612	14.9	2.29466	38.567		0.98	0.95	1.01	0.94
981	ECK0595	ybdM	b0601	predicted Spo0J family protein;ParB family protein nuclease domain	1	8	8	LB	0	LB	Km	1	20231101	595	16.5	2.38627	42.96		0.96	1.07	1.05	1.03
981	ECK0328	prpR	b0330	propionate catabolism operon regulatory protein regulator of prp operon	1	9	8	LB	0	LB	Km	1	20231101	547	15.3	2.23411	39.93		0.88	0.99	0.97	0.96
981	ECK2987	hybD	b2993	maturation protease for hydrogenase 2	1	10	8	LB	0	LB	Km	1	20231101	607	15.7	2.35531	41.652		1.03	1	1.05	1.01
981		wt0	wt		1	11	8	LB	0	LB	Km	1	20231101	667	15.7	2.26795	40.54		1.1	1.02	1.02	0.99
981		wt0	wt		1	12	8	LB	0	LB	Km	1	20231101	663	15.3	2.28026	40.203		1.04	1	1	0.97
981		wt0	wt		1	13	8	LB	0	LB	Km	1	20231101	685	15.6	2.26333	41.101		1.1	1.02	1	1
981	ECK2931	yggG	b2936	metalloprotease LoiP	1	14	8	LB	0	LB	Km	1	20231101	549	16.2	2.1395	41.206		0.93	1.03	0.95	1
981	ECK1508	lsrD	b1515	autoinducer 2 (AI-2) import system permease protein	1	15	8	LB	0	LB	Km	1	20231101	520	14.9	2.30747	40.608		0.89	0.97	1.02	0.99
981	ECK0636	ybeL	b0643	predicted DUF1451 family protein	1	16	8	LB	0	LB	Km	1	20231101	602	15.4	2.23639	39.672		1.03	0.99	1	0.95
981	ECK2450	eutE	b2455	aldehyde oxidoreductase	1	17	8	LB	0	LB	Km	1	20231101	576	15	2.35401	41.905		1.01	0.98	1.06	1.02
981	ECK3431	ggt	b3447	gamma-Glutamyltranspeptidase;glutathione metabolism;Ntn hydrolase;autocatalytic processing into two subunits;periplasmic	1	18	8	LB	0	LB	Km	1	20231101	563	15.6	2.33664	42.203		1	1	1.04	1.01
981	ECK0946	ycbZ	b0955	predicted S16 peptidase family protein peptidase	1	19	8	LB	0	LB	Km	1	20231101	559	15.2	2.22431	40.894		0.98	0.98	1.01	0.98
981	ECK0404	yajD	b0410	predicted HNH nuclease family protein	1	20	8	LB	0	LB	Km	1	20231101	533	14.7	2.409	42.726		0.96	0.93	1.1	1.02
981	ECK1804	yeaY	b1806	predicted Slp family protein lipoprotein;RpoE-regulated	1	21	8	LB	0	LB	Km	1	20231101	582	15.5	2.10806	38.665		1.05	1.01	0.96	0.94
981	ECK2077	yegQ	b2081	predicted U32 peptidase	1	22	8	LB	0	LB	Km	1	20231101	489	15.9	2.10032	39.826		0.9	1.02	0.96	0.97
981	ECK1769	ydjG	b1771	alpha-Keto reductase;NADH-dependent;may use methylglyoxal as substrate	1	23	8	LB	0	LB	Km	1	20231101	541	15.2	2.32575	42.121		0.97	0.98	1.05	1.01
981	ECK0289	yagW	b0290	polymerized tip adhesin of ECP fibers	1	24	8	LB	0	LB	Km	1	20231101	608	15.3	2.50991	44.512		1.12	0.96	1.15	1.06
981	ECK2198	napA	b2206	large subunit of periplasmic nitrate reductase	1	25	8	LB	0	LB	Km	1	20231101	511	16.3	2.08023	40.66		0.93	1.05	0.95	0.98
981	ECK3383	mrcA	b3396	bifunctional penicillin-binding protein 1a: murein transglycosylase/murein transpeptidase	1	26	8	LB	0	LB	Km	1	20231101	534	16.6	2.12075	41.082		0.98	1.07	0.96	0.99
981	ECK1548	ydfQ	b1554	Qin prophage;predicted lysozyme	1	27	8	LB	0	LB	Km	1	20231101	511	16	2.13655	40.666		0.94	1.02	0.95	0.97
981	ECK0844	ybjN	b0853	predicted oxidoreductase;multicopy suppressor of coaA(Ts);predicted YbjN family transcription factor with helix-turn-helix motif	1	28	8	LB	0	LB	Km	1	20231101	607	15.3	2.37568	43.561		1.16	0.96	1.13	1.06
981	ECK0564	cusC	b0572	silver and copper efflu;lipoprotein component;OM (outer membrane) factor (OMF) of a tripartate efflux pump	1	29	8	LB	0	LB	Km	1	20231101	536	16.5	2.1054	41.772		0.99	1.05	0.96	1
981	ECK3483	prlC	b3498	oligopeptidase A	1	30	8	LB	0	LB	Km	1	20231101	535	16.2	2.14831	41.776		1.04	1.02	1	1.01
981	ECK0144	dksA	b0145	RNAP-binding protein modulating ppGpp and iNTP regulation;reduces open complex half-life on rRNA promoters;removes transcription roadblocks to replication	1	31	8	LB	0	LB	Km	1	20231101	499	17.7	1.94848	39.6		0.97	1.12	0.88	0.94
981	ECK0841	ybjC	b0850	predicted DUF1418 family protein	1	32	8	LB	0	LB	Km	1	20231101	611	15.9	2.38637	43.202		1.19	1	1.08	1.04
981	ECK1603	rstA	b1608	two-component regulatory system DNA-binding response regulator protein (autophosphorylation site,Asp52);RstB is partner histidine kinase protein;predicted OmpR family transcription factor with helix-turn-helix motif	1	33	8	LB	0	LB	Km	1	20231101	545	14.8	2.34607	40.857		1.08	0.93	1.05	0.98
981	ECK2393	yfeD	b2399	predicted DUF1323 YfeC/YfeD family DNA-binding transcription regulator;N-terminal fragment HTH domain of MerR superfamily protein	1	34	8	LB	0	LB	Km	1	20231101	535	15.6	2.30213	41.582		1.07	0.98	1.04	1.01
981		wt0	wt		1	35	8	LB	0	LB	Km	1	20231101	598	15.3	2.44892	41.344		1.13	1	1.07	1
981		wt0	wt		1	36	8	LB	0	LB	Km	1	20231101	590	15.2	2.49026	40.989		1.15	0.99	1.07	0.99
981		wt0	wt		1	37	8	LB	0	LB	Km	1	20231101	591	14.8	2.53498	40.457		1.24	0.95	1.08	1
981	ECK2427	yfeY	b2432	predicted RpoE-regulated lipoprotein	1	38	8	LB	0	LB	Km	1	20231101	444	15.3	2.32467	39.013		0.9	1.01	0.99	0.97
981	ECK1519	yneJ	b1526	predicted LysR family protein DNA-binding transcription regulator of lamB	1	39	8	LB	0	LB	Km	1	20231101	460	14.6	2.54395	39.386		1.01	0.97	1.1	1
981	ECK0373	yaiW	b0378	predicted OM (outer membrane) surface-exposed lipoprotein;microcin Bac7 uptake protein;required for swarming phenotype;predicted YaiW family transcription factor with helix-turn-helix motif	1	40	8	LB	0	LB	Km	1	20231101	576	14.8	2.77225	42.2		1.19	0.97	1.17	1.07
981	ECK1116	phoP	b1130	two-component regulatory system DNA-binding response regulator protein (autophosphorylation site,Asp51);PhoQ is partner histidine kinase protein	1	41	8	LB	0	LB	Km	1	20231101	441	15.2	2.33664	38.736		0.91	1.02	1	0.99
981	ECK4171	hflC	b4175	modulator for HflB protease specific for phage lambda cII repressor	1	42	8	LB	0	LB	Km	1	20231101	482	13.9	2.73557	39.075		1	0.93	1.13	1.01
981	ECK1750	ydjZ	b1752	shifted translation start +6 nt;AUG start codon;predicted TVP38/TMEM64 family inner membrane protein	1	43	8	LB	0	LB	Km	1	20231101	406	15.8	2.22918	36.961		0.86	1.03	0.96	0.96
981	ECK0252	ykfB	b0250	CP4-6 cryptic prophage predicted protein	1	44	8	LB	0	LB	Km	1	20231101	443	15.9	2.14624	36.654		0.95	1.04	0.94	0.96
981	ECK4618	sroE		small RNA SroE (EcoCyc), modified through EcoCyc	1	45	8	LB	0	LB	Km	1	20231101	407	17.4	1.93299	37.403		0.82	1.16	0.82	0.99
981	ECK3949	argC	b3958	N-acetyl-gamma-glutamyl-phosphate reductase	1	46	8	LB	0	LB	Km	1	20231101	532	15.7	2.2222	36.628		1.02	1.04	0.97	0.97
981	ECK1595	mdtJ	b1600	multidrug efflux system transport protein	1	47	8	LB	0	LB	Km	1	20231101	569	16.7	2.25502	40.692		0.98	1.11	0.93	1.04
981		wt1	wt		1	48	8	LB	0	LB	Km	1	20231101	1020	15.6	2.66486	41.732		1	1.03	1.03	1.01
981		wt0	wt		1	1	9	LB	0	LB	Km	1	20231101	1171	16.8	2.4656	44.269		1.01	1.02	0.95	0.97
981	ECK2469	ypfH	b2473	predicted hydrolase;displays esterase activity toward palmitoyl-CoA and pNP-butyrate	1	2	9	LB	0	LB	Km	1	20231101	774	15.6	2.46191	42.299		0.99	0.99	1	1
981	ECK1791	yoaF	b1793	predicted DUF333 family protein OM (outer membrane) lipoprotein	1	3	9	LB	0	LB	Km	1	20231101	714	15.8	2.41899	42.022		1.02	0.99	1.01	1.03
981	ECK0162	yaeH	b0163	predicted UPF0325 family protein	1	4	9	LB	0	LB	Km	1	20231101	671	16.2	2.38221	41.626		0.97	1.02	0.99	0.99
981	ECK0535	ybcK	b0544	DLP12 cryptic prophage;predicted recombinase	1	5	9	LB	0	LB	Km	1	20231101	662	17.8	2.08126	39.425		1.03	1.14	0.87	0.94
981	ECK0165	glnD	b0167	bifunctional uridylyltransferase/uridylyl-removing enzyme;(UTase/UR);controls uridylylation state and activity of PII(GlnB)	1	6	9	LB	0	LB	Km	1	20231101	635	15.8	2.3002	41.132		1.02	1	0.99	0.99
981	ECK2677	ygaH	b2683	predicted L-valine exporter;norvaline resistance	1	7	9	LB	0	LB	Km	1	20231101	665	16	2.22308	40.146		1.07	1.02	0.95	0.98
981	ECK2848	ygeF	b2850	predicted defective protein of type three secretion system (T3SS) pathogenicity island ETT2	1	8	9	LB	0	LB	Km	1	20231101	580	15.1	2.1622	37.339		0.94	0.98	0.93	0.9
981	ECK1152	ymgA	b1165	predicted connector protein for RcsB/C regulation of biofilm formation	1	9	9	LB	0	LB	Km	1	20231101	601	16.3	2.14752	39.284		0.97	1.05	0.91	0.95
981	ECK3377	aroK	b3390	shikimate kinase I	1	10	9	LB	0	LB	Km	1	20231101	512	16.1	2.15289	39.364		0.87	1.02	0.94	0.96
981	ECK2623	yfjK	b2627	CP4-57 cryptic prophage predicted DEAD/H helicase family protein;radiation resistance protein	1	11	9	LB	0	LB	Km	1	20231101	542	16.4	2.15709	40.665		0.9	1.06	0.95	1
981		wt0	wt		1	12	9	LB	0	LB	Km	1	20231101	665	15.6	2.3391	41.986		1.05	1.02	1	1.02
981	ECK4008	aceK	b4016	Isocitrate dehydrogenase kinase/phosphatase	1	13	9	LB	0	LB	Km	1	20231101	693	14.4	2.67491	44.857		1.12	0.94	1.15	1.09
981	ECK3953	oxyR	b3961	transcription regulator;DNA-binding	1	14	9	LB	0	LB	Km	1	20231101	528	15.9	2.71641	48.489		0.89	1.01	1.18	1.18
981	ECK1775	yeaC	b1777	predicted DUF1315 family protein	1	15	9	LB	0	LB	Km	1	20231101	625	14.1	2.46949	41.256		1.07	0.91	1.07	1
981	ECK1487	gadB	b1493	vitamin B6-dependent glutamate decarboxylase B	1	16	9	LB	0	LB	Km	1	20231101	567	15.5	2.3989	43.211		0.97	1	1.05	1.04
981	ECK1355	ydaS	b1357	Rac cryptic prophage;predicted Cro/YdaS family DNA-binding transcription regulator	1	17	9	LB	0	LB	Km	1	20231101	666	15.1	2.37857	42		1.17	0.98	1.05	1.02
981	ECK2404	yfeH	b2410	predicted inorganic ion transport inner membrane protein	1	18	9	LB	0	LB	Km	1	20231101	532	14.2	2.15661	37.842		0.94	0.91	0.94	0.91
981	ECK2666	ygaM	b2672	predicted membrane-anchored DUF883 family protein ribosome-binding protein	1	19	9	LB	0	LB	Km	1	20231101	520	15.1	2.12236	38.242		0.91	0.97	0.94	0.92
981	ECK1726	ydjM	b1728	predicted inner membrane protein;regulated by LexA	1	20	9	LB	0	LB	Km	1	20231101	506	16	2.26002	41.32		0.91	1.02	1.01	0.99
981	ECK1184	ycgY	b1196	predicted protein	1	21	9	LB	0	LB	Km	1	20231101	531	16	2.27445	43.878		0.96	1.04	1.02	1.06
981	ECK3421	gntU	b4476	low-affinity gluconate transport protein;membrane protein	1	22	9	LB	0	LB	Km	1	20231101	609	14.7	2.37781	42.086		1.12	0.94	1.06	1.02
981	ECK1818	yobD	b1820	predicted UPF0266 family inner membrane protein	1	23	9	LB	0	LB	Km	1	20231101	530	15.4	2.29839	42.149		0.95	0.99	1.01	1.01
981	ECK2681	luxS	b2687	S-ribosylhomocysteine lyase	1	24	9	LB	0	LB	Km	1	20231101	512	16.3	2.09161	40.572		0.94	1.02	0.94	0.96
981	ECK2753	ygcJ	b2758	CRISPR (clustered regularly interspaced short palindromic repeat) RNA (crRNA) containing Cascade antiviral complex protein CasC	1	25	9	LB	0	LB	Km	1	20231101	573	15.2	2.2729	41.336		1.04	0.98	1.01	1
981	ECK0396	proY	b0402	proline-specific permease	1	26	9	LB	0	LB	Km	1	20231101	566	15.1	2.33756	41.849		1.04	0.97	1.04	1.01
981	ECK2665	ygaC	b2671	predicted protein;Fur regulon	1	27	9	LB	0	LB	Km	1	20231101	606	14.7	2.50933	43.905		1.12	0.94	1.09	1.04
981	ECK4475	yneN	b1500	two-component regulatory system connector membrane protein;connects EvgS/EvgA and PhoQ/PhoP two-component regulatory systems	1	28	9	LB	0	LB	Km	1	20231101	450	16.2	2.16529	41.946		0.86	1.02	1.01	1.02
981	ECK0839	ybjM	b0848	predicted inner membrane protein	1	29	9	LB	0	LB	Km	1	20231101	462	17.3	1.97699	40.374		0.85	1.1	0.88	0.97
981	ECK1645	ydhM	b1649	transcription TetR family regulator of nem operon;NEM-inactivated	1	30	9	LB	0	LB	Km	1	20231101	568	14.8	2.45435	43.261		1.11	0.93	1.11	1.04
981	ECK1663	ydhR	b1667	predicted monooxygenase;may function as monoxygenase with role in metabolism of aromatic compounds	1	31	9	LB	0	LB	Km	1	20231101	503	16.5	2.17334	43.031		0.98	1.04	0.95	1.01
981	ECK0116	yacH	b0117	predicted DUF3300 family protein membrane protein	1	32	9	LB	0	LB	Km	1	20231101	490	17.2	1.92593	39.791		0.96	1.08	0.85	0.95
981	tmpECK0004	C0299		Phantom gene. Preciously assigned as predicted sRNA. Hershberg 2003	1	33	9	LB	0	LB	Km	1	20231101	476	15.8	2.1633	40.105		0.95	0.99	0.95	0.96
981	ECK4188	ulaG	b4192	L-ascorbate 6-phosphate lactonase	1	34	9	LB	0	LB	Km	1	20231101	515	16.1	2.16621	39.998		1.04	1.01	0.96	0.97
981	tmpECK0005	C0465		Phantom gene. Preciously assigned as predicted sRNA. Hershberg 2003	1	35	9	LB	0	LB	Km	1	20231101	506	15.8	2.19443	39.024		0.97	1.03	0.93	0.94
981		wt0	wt		1	36	9	LB	0	LB	Km	1	20231101	570	15.3	2.41759	40.398		1.13	0.99	1.02	0.98
981	ECK4307	fimC	b4316	periplasmic chaperone for type 1 fimbriae;FimCD chaperone-usher transport	1	37	9	LB	0	LB	Km	1	20231101	477	15.5	2.19637	37.327		1.01	1	0.91	0.92
981	ECK1248	yciB	b1254	predicted IspA family inner membrane protein;involved in cell division;may be involved in intracellular septation	1	38	9	LB	0	LB	Km	1	20231101	482	14.6	2.52477	40.329		0.99	0.96	1.04	1
981	ECK1823	yebO	b1825	predicted inner membrane protein;Pfam PF13974 prototype	1	39	9	LB	0	LB	Km	1	20231101	462	14.8	2.55602	41.344		1.03	0.98	1.08	1.05
981	ECK0102	yacF	b0102	cell division factor ZapD	1	40	9	LB	0	LB	Km	1	20231101	459	15.5	2.34964	39.117		0.96	1.01	0.97	0.99
981	ECK0279	yagN	b0280	CP4-6 cryptic prophage predicted protein	1	41	9	LB	0	LB	Km	1	20231101	532	14.6	2.60064	39.557		1.11	0.98	1.08	1.01
981	ECK4329	yjiP	b4339	predicted defective transposase_31 family protein;apparent stop at codon 104	1	42	9	LB	0	LB	Km	1	20231101	449	15	2.37285	38.929		0.94	1.01	0.95	1.01
981	ECK2468	ypfN	b4547	predicted UPF0370 family protein membrane protein	1	43	9	LB	0	LB	Km	1	20231101	510	15.2	2.47449	38.519		1.09	0.99	1.03	1.01
981	ECK0240	frsA	b0239	Fermentation-respiration switch protein;PTS Enzyme IIAGlc-binding protein;binds unphosphorylated form;has pNP-butyrate esterase activity in vitro	1	44	9	LB	0	LB	Km	1	20231101	455	15.4	2.21629	36.229		0.98	1.01	0.94	0.95
981	ECK1336	isrA	b4426	small regulatory RNA McaS	1	45	9	LB	0	LB	Km	1	20231101	487	14.7	2.54693	37.686		0.99	0.97	1.06	1
981	ECK3646	yicI	b3656	predicted alpha-glucosidase;may catalyze the transfer of alpha-xylosyl residue from alpha-xyloside to xylose,glucose,mannose,fructose,maltose,isomaltose,nigerose,kojibiose,sucrose and trehalose	1	46	9	LB	0	LB	Km	1	20231101	531	15.1	2.41306	38.291		1.03	1	1.03	1.02
981	ECK1724	yniB	b1726	predicted inner membrane protein	1	47	9	LB	0	LB	Km	1	20231101	650	14.6	2.56274	38.596		1.12	0.97	1.02	0.98
981		wt0	wt		1	48	9	LB	0	LB	Km	1	20231101	969	16.1	2.45481	40.335		0.95	1.06	0.92	0.98
981		wt0	wt		1	1	10	LB	0	LB	Km	1	20231101	1178	17.5	2.42302	45.241		1.03	1.04	0.96	0.99
981	ECK1457	nhoA	b1463	N-hydroxyarylamine O-acetyltransferase	1	2	10	LB	0	LB	Km	1	20231101	779	16	2.5785	42.866		1.02	1	1.08	1.01
981	ECK3375	damX	b3388	cell division protein;binds septal ring;bile salts resistance	1	3	10	LB	0	LB	Km	1	20231101	724	15.6	2.4613	41.665		1.06	0.96	1.06	1.01
981	ECK1946	fliP	b1948	flagellin export apparatus;integral membrane protein	1	4	10	LB	0	LB	Km	1	20231101	601	16.3	2.29029	40.357		0.89	1.01	0.98	0.96
981	ECK2567	lepA	b2569	back-translocating elongation factor EF4;GTPase	1	5	10	LB	0	LB	Km	1	20231101	534	16.6	2.0374	39.18		0.85	1.05	0.88	0.93
981	ECK3980	htrC	b3989	stationary phase growth adaptation protein	1	6	10	LB	0	LB	Km	1	20231101	567	16.7	2.21131	41.088		0.94	1.04	0.98	0.99
981	ECK3250	yhdU	b3263	predicted membrane protein	1	7	10	LB	0	LB	Km	1	20231101	563	16.1	2.16939	40.619		0.93	1.01	0.96	0.99
981	ECK1923	fliD	b1924	flagellar filament capping protein	1	8	10	LB	0	LB	Km	1	20231101	574	15.2	2.38152	42.061		0.95	0.97	1.06	1.01
981	ECK4100	phnB	b4107	predicted metalloprotein superfamily protein	1	9	10	LB	0	LB	Km	1	20231101	751	14.2	2.39551	41.413		1.24	0.91	1.05	1
981	ECK3510	yhjH	b3525	bis-(3'-5') cyclic diguanylic acid (cyclic-di-GMP) phosphodiesterase;FlhDC-regulated;involved in regulating the levels of c-di-GMP that control cell motility (the flagella) and adhesion (adhesive curli fimbriae);YhjH effect on flagella is controlled via the c-di-GMP-binding flagellar brake protein YcgR;however curli expression is not regulated via YcgR;Forms a network with different diguanylate c…	1	10	10	LB	0	LB	Km	1	20231101	592	16.9	2.17329	40.292		1.03	1.06	0.98	0.98
981	ECK3481	yhiP	b3496	dipeptide and tripeptide permease B	1	11	10	LB	0	LB	Km	1	20231101	694	14.2	2.61983	45.174		1.18	0.9	1.19	1.11
981	ECK1942	fliL	b1944	flagellar biosynthesis protein;affects rotational direction of flagella during chemotaxis	1	12	10	LB	0	LB	Km	1	20231101	607	14.9	2.35652	41.137		0.98	0.96	1.04	1
981	ECK2463	aegA	b2468	predicted bifunctional oxidoreductase: FeS binding subunit/NAD/FAD-binding subunit	1	13	10	LB	0	LB	Km	1	20231101	561	15.9	2.12768	40.322		0.92	1.02	0.95	0.98
981	ECK3387	hslR	b3400	ribosome-associated heat shock protein Hsp15	1	14	10	LB	0	LB	Km	1	20231101	603	16	2.12173	40.133		1.04	1.01	0.95	0.98
981	ECK3591	yibT	b4554	predicted conserved protein	1	15	10	LB	0	LB	Km	1	20231101	617	14.4	2.45315	42.211		1.08	0.92	1.1	1.03
981	ECK3620	rfaP	b3630	lipopolysaccharide core heptose (I) kinase	1	16	10	LB	0	LB	Km	1	20231101	409	16.8	2.01112	39.504		0.71	1.07	0.91	0.95
981	ECK2669	nrdE	b2675	ribonucleoside-diphosphate reductase 2;alpha subunit	1	17	10	LB	0	LB	Km	1	20231101	586	16.1	2.23094	42.889		1.05	1.04	1.01	1.04
981	ECK3642	recG	b3652	ATP-dependent DNA helicase	1	18	10	LB	0	LB	Km	1	20231101	455	17.9	2.03009	41.504		0.82	1.13	0.91	0.99
981	ECK3503	yhjA	b3518	predicted cytochrome C peroxidase	1	19	10	LB	0	LB	Km	1	20231101	527	16	2.22564	41.692		0.94	1.02	1.02	1
981	ECK3794	aslA	b3801	acrylsulfatase family protein enzyme;predicted periplasmic arylsulphatase;suppresses gpp mutants	1	20	10	LB	0	LB	Km	1	20231101	585	15.9	2.33418	43.737		1.08	1	1.08	1.05
981	ECK3837	fadA	b3845	3-ketoacyl-CoA thiolase;fatty acid oxidation complex subunit beta	1	21	10	LB	0	LB	Km	1	20231101	560	16	2.20984	40.523		1.03	1.02	1.02	0.98
981	ECK4157	rsgA	b4161	ribosome small subunit-dependent GTPase A	1	22	10	LB	0	LB	Km	1	20231101	607	15.6	2.15832	39.71		1.14	0.98	1	0.96
981	ECK3427	yhhY	b3441	predicted aminoacyl nucleotide detoxifying acetyltransferase	1	23	10	LB	0	LB	Km	1	20231101	548	15.4	2.2668	41.787		1	0.98	1.03	1
981	ECK3619	rfaS	b3629	lipopolysaccharide core biosynthesis protein WaaS	1	24	10	LB	0	LB	Km	1	20231101	563	15.3	2.36676	43.257		1.06	0.95	1.09	1.02
981	ECK1802	rnd	b1804	ribonuclease D;RNase D;processes tRNA precursors	1	25	10	LB	0	LB	Km	1	20231101	509	15.5	2.2342	41.611		0.94	0.98	1.03	1
981	ECK4190	ulaB	b4194	L-ascorbate-specific enzyme IIB component of PTS	1	26	10	LB	0	LB	Km	1	20231101	509	16.2	2.16992	41.082		0.96	1.03	0.99	0.99
981	ECK3563	yiaJ	b3574	shifted translation start +15 nt;AUG start codon;transcription regulator of yiaK-S operon;DNA-binding	1	27	10	LB	0	LB	Km	1	20231101	518	15.9	2.32595	43.169		0.98	1	1.04	1.02
981	ECK1937	fliG	b1939	rotor protein for flagellar motor switching and energizing;role in flagellar assembly	1	28	10	LB	0	LB	Km	1	20231101	557	15.7	2.30774	41.993		1.1	0.97	1.1	1.01
981	ECK2670	nrdF	b2676	ribonucleoside-diphosphate reductase 2;beta subunit;ferritin family protein	1	29	10	LB	0	LB	Km	1	20231101	481	15.2	2.18589	40.548		0.91	0.95	1	0.97
981	ECK3516	bcsZ	b3531	endo-1,4-D-glucanase;breaks down carboxymethylcellulose;periplasmic cellulase	1	30	10	LB	0	LB	Km	1	20231101	455	17.5	2.01606	41.183		0.91	1.08	0.94	0.99
981	ECK3507	yhjD	b3522	predicted alternate lipid exporter;suppressor of msbA and KDO essentiality;inner membrane protein	1	31	10	LB	0	LB	Km	1	20231101	507	16.9	2.16742	42.176		1.01	1.05	0.98	0.99
981	ECK3314	gspF	b3327	general secretory pathway component;cryptic	1	32	10	LB	0	LB	Km	1	20231101	478	16.3	2.28377	42.762		0.96	1.01	1.04	1.02
981	ECK3232	aaeR	b3243	LysR family transcription regulator (activator) of aaeXAB operon	1	33	10	LB	0	LB	Km	1	20231101	491	16.3	2.19892	41.356		1.01	1.01	0.99	0.99
981	ECK1676	sufS	b1680	cysteine desulfurase;stimulated by SufE;selenocysteine lyase;pyridoxal phosphate (PLP)-dependent	1	34	10	LB	0	LB	Km	1	20231101	441	16.4	2.25528	42.863		0.91	1.02	1.03	1.03
981	ECK3210	yhcH	b3221	predicted DUF386 family protein;cupin superfamily protein	1	35	10	LB	0	LB	Km	1	20231101	477	15.6	2.35063	41.897		0.94	1	1.02	1
981	ECK1257	trpD	b1263	bifunctional glutamine amidotransferase (component II) of anthranilate synthase/anthranilate phosphoribosyl transferase	1	36	10	LB	0	LB	Km	1	20231101	500	15	2.58638	42.948		1.02	0.96	1.12	1.04
981	ECK2887	recJ	b2892	ssDNA exonuclease;5' -> 3'-specific	1	37	10	LB	0	LB	Km	1	20231101	422	16.8	2.11924	39.741		0.92	1.07	0.9	0.98
981	ECK3918	glpK	b3926	glycerol kinase	1	38	10	LB	0	LB	Km	1	20231101	528	14.8	2.5047	39.535		1.12	0.96	1.06	0.98
981	ECK3425	yhhX	b3440	predicted oxidoreductase with NAD(P)-binding Rossmann-fold domain	1	39	10	LB	0	LB	Km	1	20231101	450	15.5	2.33074	39.426		1.03	1.01	1.01	0.99
981	ECK3661	ilvN	b3670	acetolactate synthase I;small subunit	1	40	10	LB	0	LB	Km	1	20231101	461	15.5	2.26261	37.283		0.99	1	0.96	0.94
981	ECK4374	deoA	b4382	thymidine phosphorylase;homodimeric	1	41	10	LB	0	LB	Km	1	20231101	467	15	2.28497	36.567		1	0.99	0.98	0.93
981	ECK2526	iscU	b2529	iron-sulfur cluster assembly scaffold protein	1	42	10	LB	0	LB	Km	1	20231101	341	17.7	1.80666	35.756		0.73	1.17	0.75	0.92
981	ECK3183	yrbE	b3194	ABC superfamily transporter maintaining OM lipid asymmetry;inner membrane permease protein	1	43	10	LB	0	LB	Km	1	20231101	507	15.7	2.48366	39.846		1.11	1.01	1.07	1.04
981	ECK0971	appA	b0980	acid phosphatase;pH 2;5;exopolyphosphatase;phytase	1	44	10	LB	0	LB	Km	1	20231101	477	15.2	2.17397	34.519		1.06	0.98	0.95	0.9
981	ECK2059	dcd	b2065	dCTP deaminase;mutants suppress lethal dut mutants	1	45	10	LB	0	LB	Km	1	20231101	509	14.7	2.49736	39.053		1.06	0.96	1.06	1.03
981	ECK3042	rfaE	b3052	fused heptose 7-phosphate kinase/heptose 1-phosphate adenyltransferase	1	46	10	LB	0	LB	Km	1	20231101	508	15.4	2.34245	37.006		1	1.01	1.02	0.98
981	ECK3585	yibG	b3596	predicted TPR family protein repeat protein;ORF-A3	1	47	10	LB	0	LB	Km	1	20231101	542	15.3	2.27357	37.253		0.95	1	0.93	0.94
981		wt1	wt		1	48	10	LB	0	LB	Km	1	20231101	1137	15.8	2.60775	42.595		1.14	1.02	1	1.02
981		wt0	wt		1	1	11	LB	0	LB	Km	1	20231101	1178	16.5	2.50699	44.149		0.97	1	0.96	0.97
981	ECK2417	cysA	b2422	sulfate/thiosulfate ABC superfamily transporter ATPase subunit	1	2	11	LB	0	LB	Km	1	20231101	919	15.3	2.73863	45.456		1.14	0.97	1.11	1.08
981	ECK2477	hyfA	b2481	hydrogenase 4;4Fe-4S subunit	1	3	11	LB	0	LB	Km	1	20231101	699	16.7	2.45568	44.063		0.97	1.05	1.03	1.08
981	ECK4218	ytfP	b4222	predicted UPF0131 family protein;may play a role in antibiotic biosynthesis	1	4	11	LB	0	LB	Km	1	20231101	815	15	2.52233	42.466		1.15	0.95	1.05	1.02
981	ECK0133	panB	b0134	3-methyl-2-oxobutanoate hydroxymethyltransferase	1	5	11	LB	0	LB	Km	1	20231101	643	15.9	2.27792	40.164		0.97	1.02	0.96	0.97
981	ECK2825	ptsP	b2829	bifunctional phosphoenolpyruvate (PEP)-dependent phosphotransferase system (PTS) Enzyme I/GAF domain protein	1	6	11	LB	0	LB	Km	1	20231101	728	15.1	2.51562	42.272		1.14	0.95	1.09	1.03
981	ECK3462	nikC	b3478	nickel ABC superfamily transporter permease	1	7	11	LB	0	LB	Km	1	20231101	616	16	2.15809	39.059		0.97	1.02	0.93	0.96
981	ECK1761	topB	b1763	DNA topoisomerase III	1	8	11	LB	0	LB	Km	1	20231101	562	15.1	2.126	37.632		0.89	0.98	0.92	0.91
981	ECK2255	menC	b2261	shifted translation start +54 nt;CUG start codon;o-succinylbenzoyl-CoA synthase	1	9	11	LB	0	LB	Km	1	20231101	582	15.6	2.42515	43.215		0.91	1.01	1.04	1.05
981	ECK2672	proW	b2678	glycine betaine/proline ABC superfamily transporter permease	1	10	11	LB	0	LB	Km	1	20231101	714	15.1	2.40872	42.187		1.18	0.96	1.06	1.04
981	ECK1491	ydeM	b1497	predicted YdeN-specific sulfatase-maturating enzyme;predicted AslB family transcription factor	1	11	11	LB	0	LB	Km	1	20231101	610	14.8	2.33545	40.755		0.98	0.96	1.03	1.01
981	ECK4372	yjjI	b4380	predicted DUF3029 family protein;glycine radical enzyme; variation from MG1655 U00096.3;T>G;yjjI (L133I)	1	12	11	LB	0	LB	Km	1	20231101	634	14.5	2.21004	38.511		0.97	0.95	0.95	0.94
981	ECK3747	rbsR	b3753	transcription regulator of ribose metabolism;DNA-binding	1	13	11	LB	0	LB	Km	1	20231101	676	15.6	2.13386	39.468		1.05	1.02	0.93	0.97
981	ECK4312	gntP	b4321	fructuronate and gluconate transport protein	1	14	11	LB	0	LB	Km	1	20231101	688	13.7	2.44446	41.02		1.12	0.88	1.07	1.01
981	ECK0785	ybiH	b0796	predicted DUF1956 domain TetR family DNA-binding transcription regulator	1	15	11	LB	0	LB	Km	1	20231101	667	14.6	2.26448	40.35		1.1	0.95	0.99	0.99
981	ECK0461	priC	b0467	primosomal replication protein N'	1	16	11	LB	0	LB	Km	1	20231101	606	16.1	2.09673	40.377		1	1.04	0.92	0.98
981	ECK3986	thiC	b3994	thiamin (pyrimidine moiety) biosynthesis protein	1	17	11	LB	0	LB	Km	1	20231101	527	16.4	2.12815	40.361		0.89	1.08	0.94	0.99
981	ECK2783	gudP	b2789	predicted D-glucarate transport protein	1	18	11	LB	0	LB	Km	1	20231101	585	15.2	2.34351	42.432		1	0.98	1.02	1.03
981	ECK0035	caiF	b0034	transcription regulator (activator) of cai operon	1	19	11	LB	0	LB	Km	1	20231101	625	14.8	2.23628	40.54		1.05	0.96	0.99	0.99
981	ECK4341	mrr	b4351	methylated adenine and cytosine restriction protein	1	20	11	LB	0	LB	Km	1	20231101	546	15.5	2.38051	43.513		0.95	0.99	1.07	1.05
981	ECK3348	pabA	b3360	aminodeoxychorismate synthase;subunit II	1	21	11	LB	0	LB	Km	1	20231101	533	15.3	2.27753	41.789		0.93	1	1.02	1.02
981	ECK1071	rluC	b1086	23S rRNA pseudouridine(955;2504;2580) synthase	1	22	11	LB	0	LB	Km	1	20231101	557	16.1	2.16939	41.243		0.98	1.04	0.97	1.01
981	ECK0362	tauA	b0365	periplasmic subunit taurine transport system	1	23	11	LB	0	LB	Km	1	20231101	610	14.9	2.28304	40.42		1.05	0.97	1.01	0.97
981	ECK4296	yjhP	b4306	KpLE2 phage family protein element;predicted S-adenosyl-L-methionine (SAM)-dependent methyltransferase	1	24	11	LB	0	LB	Km	1	20231101	497	17.1	2.02782	41.356		0.88	1.08	0.91	0.99
981	ECK0276	yagK	b0277	CP4-6 cryptic prophage predicted protein	1	25	11	LB	0	LB	Km	1	20231101	653	15.1	2.41285	42.28		1.14	0.98	1.08	1.02
981	ECK2312	truA	b2318	pseudouridylate synthase I	1	26	11	LB	0	LB	Km	1	20231101	554	15.3	2.26586	41.471		0.98	0.99	1.01	1.01
981	ECK2253	pmrD	b2259	inactive two-component system connector protein	1	27	11	LB	0	LB	Km	1	20231101	505	15.3	2.30709	42.067		0.9	0.98	1	1
981	ECK4320	yjiG	b4329	predicted SpmB family inner membrane protein	1	28	11	LB	0	LB	Km	1	20231101	527	16	2.23364	41.23		0.98	1.01	1.04	1
981	ECK3716	bglG	b3723	transcription anti-terminator for cryptic bglGFBH operon;RNA-binding protein;dimerization and activity modulated by phosphorylation state;binds BglF;its kinase/dephosphorylase	1	29	11	LB	0	LB	Km	1	20231101	542	15.9	2.16489	40.689		0.97	1.01	0.96	0.98
981	ECK4291	sgcA	b4302	predicted phosphotransferase enzyme IIA component	1	30	11	LB	0	LB	Km	1	20231101	547	16.2	1.99254	39.321		1.04	1.02	0.9	0.95
981	ECK1443	yncB	b1449	curcumin/dihydrocurcumin reductase;NADPH-dependent	1	31	11	LB	0	LB	Km	1	20231101	564	14.2	2.5857	43.449		1.07	0.9	1.13	1.03
981	ECK4248	yjgD	b4255	protein inhibitor of RNAse E	1	32	11	LB	0	LB	Km	1	20231101	513	16.5	2.20229	41.326		0.97	1.04	0.97	0.99
981	ECK3731	atpB	b3738	F0 sector of membrane-bound ATP synthase;subunit a	1	33	11	LB	0	LB	Km	1	20231101	603	14.5	2.4525	41.904		1.18	0.91	1.07	1.01
981	ECK2791	sdaC	b2796	predicted serine transport protein	1	34	11	LB	0	LB	Km	1	20231101	513	15.8	2.23019	40.267		1.01	1	0.98	0.98
981	ECK0069	tbpA	b0068	thiamin transport protein subunit thiamin-binding periplasmic protein periplasmic-binding component of ABC superfamily protein	1	35	11	LB	0	LB	Km	1	20231101	443	16.5	2.19367	40.298		0.83	1.08	0.93	0.97
981	ECK1346	recT	b1349	Rac cryptic prophage;recombination and repair protein	1	36	11	LB	0	LB	Km	1	20231101	545	14.7	2.5127	41.646		1.05	0.96	1.05	1.01
981	ECK1062	flgF	b1077	flagellar component of cell-proximal portion of basal-body rodsubunit	1	37	11	LB	0	LB	Km	1	20231101	460	15.6	2.25178	38.714		0.95	1.01	0.93	0.96
981	ECK2410	ptsH	b2415	phosphohistidinoprotein-hexose phosphotransferase component of PTS system (Hpr)	1	38	11	LB	0	LB	Km	1	20231101	454	15.5	2.33755	39.059		0.91	1.03	0.96	0.97
981	ECK0611	citC	b0618	citrate lyase ligase;[citrate [pro-3S]-lyase] ligase	1	39	11	LB	0	LB	Km	1	20231101	470	15.5	2.33156	38.701		1.02	1.03	0.98	0.98
981	ECK4216	ytfM	b4220	translocation and assembly module subunit TamA	1	40	11	LB	0	LB	Km	1	20231101	516	15.3	2.58253	41.567		1.06	1	1.06	1.06
981	ECK1264	btuR	b1270	cob(I) yrinic acid a;c-diamide adenosyltransferase	1	41	11	LB	0	LB	Km	1	20231101	509	15.5	2.37217	38.072		1.03	1.04	0.98	0.97
981	ECK2420	cysP	b2425	thiosulfate-binding protein;periplasmic	1	42	11	LB	0	LB	Km	1	20231101	466	14.8	2.43342	38.652		0.95	1	0.97	1
981	ECK1845	exoX	b1844	exodeoxyribonuclease 10;DNA exonuclease X	1	43	11	LB	0	LB	Km	1	20231101	477	15.4	2.41126	39.469		0.99	1.01	1	1.03
981	ECK0466	recR	b0472	gap repair protein recombination and repair protein	1	44	11	LB	0	LB	Km	1	20231101	512	14.9	2.45721	38.373		1.08	0.98	1.04	1.01
981	ECK0511	fdrA	b0518	multicopy suppressor of dominant negative ftsH mutations	1	45	11	LB	0	LB	Km	1	20231101	520	14.4	2.55049	38.13		1.02	0.96	1.05	1.01
981	ECK4237	mgtA	b4242	magnesium transport protein	1	46	11	LB	0	LB	Km	1	20231101	477	16.1	2.06399	36.977		0.89	1.07	0.87	0.98
981	ECK1144	pin	b1158	e14 prophage;site-specific DNA recombinase	1	47	11	LB	0	LB	Km	1	20231101	719	13.8	2.72539	39.074		1.19	0.92	1.08	1
981		wt0	wt		1	48	11	LB	0	LB	Km	1	20231101	972	15.5	2.50984	40.062		0.92	1.02	0.94	0.97
981		wt0	wt		1	1	12	LB	0	LB	Km	1	20231101	1088	16.9	2.50076	45.265		0.93	1.02	0.97	0.99
981	ECK2737	nlpD	b2742	activator of AmiC murein hydrolase activity;lipoprotein	1	2	12	LB	0	LB	Km	1	20231101	820	16.3	2.34228	41.908		1.05	1.03	0.96	0.98
981	ECK0870	macB	b0879	bifunctional macrolide transport protein subunits of ABC superfamily protein: ATP-binding component/membrane component	1	3	12	LB	0	LB	Km	1	20231101	561	16	2.17907	38.354		0.81	1	0.92	0.93
981	ECK0327	yahO	b0329	predicted periplasmic protein of unknown function;YhcN family protein	1	4	12	LB	0	LB	Km	1	20231101	790	15.4	2.73353	44.35		1.15	0.97	1.16	1.05
981	ECK1113	pepT	b1127	peptidase T	1	5	12	LB	0	LB	Km	1	20231101	627	15.8	2.37158	40.377		0.98	1.02	1.01	0.96
981	ECK3891	frvX	b3898	predicted peptidase homolog	1	6	12	LB	0	LB	Km	1	20231101	662	16.5	2.26627	40.651		1.08	1.04	0.99	0.98
981	ECK1779	yeaE	b1781	aldo-keto reductase;methylglyoxal to acetol;NADPH-dependent	1	7	12	LB	0	LB	Km	1	20231101	617	15.2	2.33311	41.364		1.01	0.97	1.03	1.01
981	ECK0641	ybeU	b0648	predicted DUF1266 family protein	1	8	12	LB	0	LB	Km	1	20231101	624	16.2	2.14306	39.244		1.02	1.05	0.94	0.94
981	ECK4006	aceB	b4014	malate synthase A;glyoxylate shunt enzyme	1	9	12	LB	0	LB	Km	1	20231101	617	14.5	2.48833	39.736		1	0.94	1.08	0.96
981	ECK2386	ypeC	b2390	predicted DUF2502 family protein periplasmic protein	1	10	12	LB	0	LB	Km	1	20231101	558	16.3	2.17975	41.49		0.95	1.04	0.97	1.02
981	ECK1191	ychF	b1203	ribosome-associated K+-dependent ATPase	1	11	12	LB	0	LB	Km	1	20231101	565	16	2.07327	39.557		0.94	1.04	0.93	0.97
981	ECK0540	ybcO	b0549	DLP12 cryptic prophage;predicted protein	1	12	12	LB	0	LB	Km	1	20231101	655	16.3	2.48393	47.106		1.04	1.07	1.09	1.15
981	ECK2785	yqcB	b2791	tRNA U65 pseudouridine synthase	1	13	12	LB	0	LB	Km	1	20231101	595	15.4	2.21464	39.75		0.96	1.01	0.98	0.97
981	ECK2371	yfdX	b2375	predicted secreted protein	1	14	12	LB	0	LB	Km	1	20231101	529	15.4	2.05491	38.672		0.89	0.99	0.91	0.95
981	ECK3808	uvrD	b3813	DNA-dependent ATPase I and helicase II	1	15	12	LB	0	LB	Km	1	20231101	615	15.4	2.26592	41.7		1.05	1.01	1.01	1.02
981	ECK0932	ycbT	b0941	shifted translation start +27 nt;GUG start codon;predicted FimA family protein fimbrial family protein adhesin protein	1	16	12	LB	0	LB	Km	1	20231101	629	14.7	2.33811	41.254		1.07	0.96	1.04	1
981	ECK0060	hepA	b0059	RNA polymerase-associated helicase protein (ATPase and RNA polymerase recycling factor)	1	17	12	LB	0	LB	Km	1	20231101	646	15.2	2.17899	40.051		1.13	1	0.98	0.98
981	ECK3839	pepQ	b3847	proline dipeptidase	1	18	12	LB	0	LB	Km	1	20231101	653	14.6	2.35575	40.915		1.15	0.94	1.04	0.98
981	ECK1591	ynfM	b1596	predicted arabinose efflux transport protein	1	19	12	LB	0	LB	Km	1	20231101	614	14.4	2.40326	42.051		1.07	0.94	1.08	1.02
981	ECK0460	ybaM	b0466	predicted DUF2496 family protein	1	20	12	LB	0	LB	Km	1	20231101	503	17.1	1.9244	39.97		0.9	1.09	0.88	0.96
981	ECK2208	micF	b4439	sRNA antisense regulator affecting ompF expression;Hfq-dependent	1	21	12	LB	0	LB	Km	1	20231101	646	14.5	2.33622	40.229		1.16	0.95	1.06	0.97
981	ECK2455	eutQ	b2460	ethanolamine utilization (eut) operon protein of unknown function	1	22	12	LB	0	LB	Km	1	20231101	529	15.9	2.2442	42.021		0.97	1.02	1.02	1.02
981	ECK0430	tig	b0436	peptidyl-prolyl cis/trans isomerase (trigger factor) trigger factor a molecular chaperone involved in cell division	1	23	12	LB	0	LB	Km	1	20231101	533	15	2.21188	39.488		0.95	0.98	0.99	0.94
981	ECK0513	ylbF	b0520	predicted oxamate carbamoyltransferase, anaerobic allantoin introgen catabolism; DUF2877 family protein; variation from MG1655 U00096.2; insG;ylbE frameshift correction	1	24	12	LB	0	LB	Km	1	20231101	584	15.1	2.51004	44.281		1.07	0.96	1.14	1.05
981	ECK2074	baeS	b2078	two-component regulatory system sensory histidine kinase (autophosphorylation site,His250);BaeR is partner response regulator	1	25	12	LB	0	LB	Km	1	20231101	492	16.7	2.09498	42.144		0.89	1.08	0.95	1.01
981	ECK3512	yhjJ	b3527	predicted periplasmic M16 family protein chaperone;zinc-dependent peptidase	1	26	12	LB	0	LB	Km	1	20231101	555	15.5	2.25401	42.404		1.02	1.01	1.02	1.02
981	ECK1376	hslJ	b1379	heat-inducible lipoprotein involved in novobiocin resistance	1	27	12	LB	0	LB	Km	1	20231101	457	16.7	2.02763	40.477		0.84	1.07	0.89	0.95
981	ECK0787	ybiA	b0798	shifted translation start +33 nt;AUG start codon;predicted DUF1768 family protein required for swarming motility	1	28	12	LB	0	LB	Km	1	20231101	443	16.7	2.15809	42.593		0.85	1.06	1.02	1.03
981	ECK4375	deoB	b4383	phosphopentomutase;deoxyribouratase	1	29	12	LB	0	LB	Km	1	20231101	564	16.4	2.08744	41.746		1.05	1.05	0.94	0.99
981	ECK3923	hslU	b3931	molecular chaperone and ATPase component of HslUV protease	1	30	12	LB	0	LB	Km	1	20231101	503	15.9	2.09599	40.584		0.99	1	0.96	0.97
981	ECK1509	lsrB	b1516	autoinducer 2 (AI-2)-binding protein	1	31	12	LB	0	LB	Km	1	20231101	500	15.7	2.22019	41.807		0.98	0.99	0.98	0.98
981	ECK0292	yagZ	b0293	common pilus major subunit	1	32	12	LB	0	LB	Km	1	20231101	592	15.3	2.33074	41.688		1.17	0.96	1.04	0.99
981	ECK1649	lhr	b1653	predicted ATP-dependent helicase	1	33	12	LB	0	LB	Km	1	20231101	474	16.2	2.28385	42.636		0.96	1.02	1.01	1.01
981	ECK2939	sprT	b2944	predicted Zn-dependent metalloprotease-related protein SprT;involved in bolA gene expression at the stationary phase	1	34	12	LB	0	LB	Km	1	20231101	467	16.4	2.22992	41.493		0.95	1.04	0.99	0.99
981	ECK1497	ydeS	b1504	predicted fimbrial family protein adhesin protein	1	35	12	LB	0	LB	Km	1	20231101	455	15.7	2.31717	41.658		0.88	1.03	0.99	0.99
981	ECK0361	yaiS	b0364	predicted PIG-L family protein deacetylase protein	1	36	12	LB	0	LB	Km	1	20231101	549	15.6	2.50548	42.816		1.1	1.02	1.06	1.03
981	ECK1180	ldcA	b1192	L;D-carboxypeptidase A;murein tetrapeptide carboxypeptidase	1	37	12	LB	0	LB	Km	1	20231101	461	14.1	2.625	40.684		0.99	0.91	1.09	1
981	ECK2348	yfdK	b2354	CPS-53 (KpLE1) cryptic prophage predicted protein	1	38	12	LB	0	LB	Km	1	20231101	444	15.7	2.34166	39.887		0.92	1.04	0.97	0.98
981	ECK1748	ydjX	b1750	predicted TVP38/TMEM64 family inner membrane protein	1	39	12	LB	0	LB	Km	1	20231101	399	15.3	2.36037	38.537		0.9	1.02	1	0.97
981	ECK0833	ybjH	b0843	shifted translation start +6 nt;AUG start codon;predicted periplasmic protein	1	40	12	LB	0	LB	Km	1	20231101	493	15.1	2.52089	41.227		1.05	0.99	1.04	1.04
981	ECK2200	napF	b2208	ferredoxin family protein;role in electron transfer to periplasmic nitrate reductase NapA	1	41	12	LB	0	LB	Km	1	20231101	423	15	2.37198	38.604		0.89	1.01	0.99	0.97
981	ECK2446	eutA	b2451	reactivating factor for ethanolamine ammonia lyase EutBC	1	42	12	LB	0	LB	Km	1	20231101	417	14.5	2.29038	35.553		0.88	0.98	0.93	0.91
981	ECK1994	yeeR	b2001	CP4-44 prophage predicted membrane protein	1	43	12	LB	0	LB	Km	1	20231101	472	15	2.42756	38.822		1.02	0.98	1.02	1
981	ECK0543	ybcQ	b0551	DLP12 cryptic prophage;predicted antitermination protein	1	44	12	LB	0	LB	Km	1	20231101	486	15	2.54719	41.596		1.06	0.99	1.09	1.09
981	ECK1700	pps	b1702	phosphoenolpyruvate synthase	1	45	12	LB	0	LB	Km	1	20231101	486	15	2.43307	39.751		0.99	1	1.02	1.04
981	ECK3171	dacB	b3182	D-alanine D-alanine carboxypeptidase PBP4;penicillin-binding protein 4	1	46	12	LB	0	LB	Km	1	20231101	523	15.9	2.18431	37.429		1.01	1.06	0.94	0.98
981	ECK3206	yhcD	b3216	predicted OM (outer membrane) mbrial subunit usher protein;involved in the export and assembly of a fimbrial subunit across the OM	1	47	12	LB	0	LB	Km	1	20231101	606	14.6	2.41284	37.632		1.04	0.97	0.97	0.95
981		wt1	wt		1	48	12	LB	0	LB	Km	1	20231101	1105	15.2	2.6297	42.564		1.08	1	0.99	1.02
981		wt0	wt		1	1	13	LB	0	LB	Km	1	20231101	1075	16.9	2.47013	44.686		0.91	1.03	0.94	0.97
981	ECK0642	djlC	b0649	J domain-containing HscC co-chaperone;Hsc56	1	2	13	LB	0	LB	Km	1	20231101	862	15.4	2.86969	46.298		1.09	0.98	1.15	1.08
981	ECK1668	ydhW	b1672	predicted protein;FNR;Nar;NarP-regulated protein;predicted subunit of YdhYVWXUT oxidoreductase complex	1	3	13	LB	0	LB	Km	1	20231101	635	15.8	2.40966	43.919		0.9	1	1	1.06
981	ECK1995	yeeS	b2002	CP4-44 prophage predicted DNA repair protein	1	4	13	LB	0	LB	Km	1	20231101	649	15.7	2.30142	40.605		0.93	1	0.95	0.96
981	ECK1958	vsr	b1960	DNA mismatch endonuclease of very short patch repair	1	5	13	LB	0	LB	Km	1	20231101	601	16.2	2.29749	42.019		0.92	1.05	0.96	1
981	ECK2224	ubiG	b2232	bifunctional 3-demethylubiquinone-9 3-methyltransferase/2-octaprenyl-6-hydroxy phenol methylase	1	6	13	LB	0	LB	Km	1	20231101	532	16.8	2.04554	41.249		0.85	1.07	0.88	0.99
981	ECK2619	yfjH	b2623	CP4-57 cryptic prophage predicted protein	1	7	13	LB	0	LB	Km	1	20231101	587	15.5	2.33452	41.504		0.94	1	1.01	1.01
981	ECK1202	ychA	b1214	transglutaminase family protein TPR-repeat protein	1	8	13	LB	0	LB	Km	1	20231101	643	14.8	2.42865	42.72		1.03	0.97	1.05	1.02
981	tmpECK0002	rybD		predicted_ncRNA. ybdOがhit (EcoCyc)?	1	9	13	LB	0	LB	Km	1	20231101	435	18.2	1.85312	40.149		0.69	1.19	0.79	0.97
981	ECK3534	yhjX	b3547	predicted oxalate-formate inner membrane antiporter protein;pyruvate-inducible	1	10	13	LB	0	LB	Km	1	20231101	657	15.1	2.34952	41.428		1.1	0.97	1.03	1.01
981		ygaR	b4462		1	11	13	LB	0	LB	Km	1	20231101	558	15.2	2.29145	40.519		0.91	1	1.01	0.99
981	ECK2521	yfhJ	b2524	Fe(2+) donor and activity modulator for cysteine desulfurase	1	12	13	LB	0	LB	Km	1	20231101	552	14.7	2.21441	38.492		0.86	0.98	0.95	0.93
981	ECK1130	ymfJ	b1144	e14 prophage;predicted protein	1	13	13	LB	0	LB	Km	1	20231101	655	14.4	2.29063	39.058		1.04	0.95	0.99	0.95
981	ECK2532	csiE	b2535	stationary phase inducible protein;sigma S-dependent promoter	1	14	13	LB	0	LB	Km	1	20231101	606	14.9	2.03034	37.512		1.01	0.97	0.88	0.92
981	ECK2625	yfjM	b2629	CP4-57 cryptic prophage predicted protein	1	15	13	LB	0	LB	Km	1	20231101	599	16.1	2.32655	42.393		1	1.06	1.01	1.03
981	ECK1529	ydeI	b1536	predicted periplasmic hydrogen peroxide resistance OB fold protein	1	16	13	LB	0	LB	Km	1	20231101	562	15.7	2.22824	40.224		0.94	1.03	0.98	0.97
981	ECK1465	yddK	b1471	leucine-rich repeat domain-containing protein YddK;frameshifted (1539190 <- 1540553)	1	17	13	LB	0	LB	Km	1	20231101	531	15.3	2.29655	40.24		0.91	1.02	1.01	0.98
981	ECK3683	dgoT	b3691	D-galactonate transport protein	1	18	13	LB	0	LB	Km	1	20231101	569	15.5	2.29583	41.309		0.98	1.01	0.99	0.99
981	ECK1599	ydgH	b1604	predicted DUF1471 family protein periplasmic protein	1	19	13	LB	0	LB	Km	1	20231101	581	15.3	2.38431	42.452		0.99	1	1.05	1.02
981	ECK1627	rsxG	b1631	SoxR iron-sulfur cluster reduction factor component;predicted membrane protein of electron transport complex	1	20	13	LB	0	LB	Km	1	20231101	565	15.9	2.17764	41.912		0.99	1.03	0.97	1
981	ECK0723	ybgT	b4515	cytochrome d (bd-I) ubiquinol oxidase subunit X;required for CydAB activity	1	21	13	LB	0	LB	Km	1	20231101	550	15	2.3728	42.575		0.97	0.99	1.05	1.02
981	ECK4324	yjiK	b4333	SdiA-regulated family protein;membrane-anchored protein;predicted phytase family protein esterase	1	22	13	LB	0	LB	Km	1	20231101	557	15.6	2.18789	40.945		1	1.01	0.97	0.99
981	ECK1622	ydgK	b1626	DUF2569 family inner membrane protein of unknown function	1	23	13	LB	0	LB	Km	1	20231101	531	13.6	2.3078	38.775		0.93	0.89	1.01	0.92
981	ECK0135	yadK	b0136	predicted fimbrial family FimA homolog adhesin protein of yadCKLM-htrE-yadVN fimbrial operon	1	24	13	LB	0	LB	Km	1	20231101	520	15.6	2.2185	40.832		0.93	1	0.99	0.96
981	ECK1206	rdlC	b4421	toxic polypeptide;small	1	25	13	LB	0	LB	Km	1	20231101	574	14.9	1.984	39.632		1.02	0.97	0.88	0.95
981	ECK2471	ypfJ	b2475	predicted neutral zinc metallopeptidase	1	26	13	LB	0	LB	Km	1	20231101	521	15.6	2.40038	44.031		0.94	1.02	1.06	1.05
981	ECK1681	rydB	b4430	sRNA of unknown function	1	27	13	LB	0	LB	Km	1	20231101	667	12.2	2.66248	41.319		1.21	0.79	1.15	0.97
981	ECK1972	yeeI	b1976	anti-repressor for DgsA(Mlc)	1	28	13	LB	0	LB	Km	1	20231101	493	16.4	2.02316	39.381		0.93	1.05	0.93	0.94
981	ECK0555	ylcE	b0563	DLP12 cryptic prophage pseudogene	1	29	13	LB	0	LB	Km	1	20231101	603	14.3	2.40883	42.146		1.1	0.92	1.06	1
981	ECK2932	speB	b2937	agmatinase	1	30	13	LB	0	LB	Km	1	20231101	610	14.7	2.15705	41.073		1.18	0.93	0.97	0.97
981	ECK2584	yfiM	b2586	predicted lipoprotein;required for high salt suppression of motility;required for salt suppression of motility and lambda growth	1	31	13	LB	0	LB	Km	1	20231101	467	16.1	2.37264	45.263		0.9	1.03	1.03	1.05
981	ECK0247	yafW	b0246	CP4-6 cryptic prophage antitoxin of YkfI-YafW toxin-antitoxin system	1	32	13	LB	0	LB	Km	1	20231101	550	15.6	2.25132	42.021		1.06	0.99	0.98	0.99
981	ECK4043	qor	b4051	putative quinone oxidoreductase 1	1	33	13	LB	0	LB	Km	1	20231101	538	15.2	2.43412	42.569		1.07	0.97	1.05	1
981	ECK0623	lipB	b0630	octanoyltransferase;octanoyl-[ACP]:protein N-octanoyltransferase	1	34	13	LB	0	LB	Km	1	20231101	179	17.8	1.17557	25.548		0.36	1.14	0.51	0.61
981	ECK1720	ydiY	b1722	predicted OM (outer membrane) protein;acid-inducible	1	35	13	LB	0	LB	Km	1	20231101	626	14.8	2.69816	44.455		1.19	0.98	1.12	1.05
981	ECK2801	ygdE	b2806	23S rRNA C2498 ribose 2'-O-methyltransferase;SAM (S-adenosyl-L-methionine)-dependent	1	36	13	LB	0	LB	Km	1	20231101	575	14.5	2.39917	39.991		1.13	0.95	0.99	0.95
981	ECK1464	yddJ	b1470	uncharacterized protein YddJ	1	37	13	LB	0	LB	Km	1	20231101	435	15.1	2.47138	41.253		0.92	0.99	1	1
981	ECK1118	hflD	b1132	predicted lysogenization regulator	1	38	13	LB	0	LB	Km	1	20231101	399	14.9	2.44499	42.613		0.82	1	0.99	1.04
981	ECK4510	mgrR	b4698	sRNA antisense regulator down regulates YgdQ and EptB;PhoPQ-regulated;Hfq-dependent;affects sensitivity to antimicrobial peptides	1	39	13	LB	0	LB	Km	1	20231101	550	14.9	2.57715	40.341		1.22	1	1.06	1
981	ECK1245	yciI	b1251	predicted DGPF domain-containing enzyme	1	40	13	LB	0	LB	Km	1	20231101	478	14.9	2.50203	39.642		1	0.99	1.01	0.99
981	ECK4309	fimF	b4318	Fimbrin type 1 minor component;fimbrial morphology;assembly	1	41	13	LB	0	LB	Km	1	20231101	508	14.8	2.53007	40.114		1.05	1	1.03	1
981	ECK2415	yfeS	b2420	predicted WGR domain protein	1	42	13	LB	0	LB	Km	1	20231101	435	15.3	2.54244	41.212		0.9	1.04	1	1.05
981	ECK2516	yfhM	b2520	inner membrane-anchored lipoprotein;bacterial alpha2-macroglobulin colonization factor ECAM;anti-host protease defense factor	1	43	13	LB	0	LB	Km	1	20231101	429	15.2	2.37498	39.818		0.91	1.01	0.97	1.02
981	ECK0121	yacC	b0122	predicted expressed PulS_OutS family protein	1	44	13	LB	0	LB	Km	1	20231101	536	15.5	2.34939	38.936		1.15	1.03	0.98	1.01
981	ECK0677	ybfP	b0689	predicted/verified lipoprotein	1	45	13	LB	0	LB	Km	1	20231101	473	15.4	2.47935	39.866		0.95	1.03	1.01	1.03
981	ECK1083	yceG	b1097	predicted UPF0755 family protein aminodeoxychorismate lyase;septation protein;ampicillin sensitivity	1	46	13	LB	0	LB	Km	1	20231101	538	14.9	2.67943	43.316		1.02	1	1.12	1.13
981	ECK1794	yoaG	b1796	predicted protein;involved in cadmium and peroxide resistance	1	47	13	LB	0	LB	Km	1	20231101	587	15.5	2.40964	40.671		0.99	1.04	0.95	1.02
981		wt0	wt		1	48	13	LB	0	LB	Km	1	20231101	947	14.9	2.52419	39.656		0.91	0.99	0.93	0.94
981		wt0	wt		1	1	14	LB	0	LB	Km	1	20231101	1129	17.3	2.5359	46.743		0.93	1.05	0.99	1.02
981	ECK1301	pspC	b1306	DNA-binding PspC family transcription regulator of psp operon;co-activator	1	2	14	LB	0	LB	Km	1	20231101	642	17.5	2.24324	41.062		0.79	1.11	0.92	0.97
981	ECK3592	yibL	b3602	ribosome-associated DUF2810 family protein	1	3	14	LB	0	LB	Km	1	20231101	705	16.4	2.33061	40.386		0.97	1.03	0.99	0.99
981	ECK2782	gudX	b2788	glucarate dehydratase-related protein;substrate unknown	1	4	14	LB	0	LB	Km	1	20231101	691	16	2.40825	42.806		0.97	1.01	1.02	1.02
981	ECK0304	ykgD	b0305	predicted DNA-binding AraC family transcription regulator with helix-turn-helix motif;reactive chlorine species (RCS)-specific activator	1	5	14	LB	0	LB	Km	1	20231101	783	15.1	2.48804	42.325		1.17	0.97	1.06	1.01
981	ECK4192	ulaD	b4196	3-keto-L-gulonate 6-phosphate decarboxylase	1	6	14	LB	0	LB	Km	1	20231101	703	15.7	2.23811	39.532		1.1	1	0.98	0.96
981	ECK3330	yheL	b3343	mnm(5)-s(2) U34-tRNA synthesis 2-thiolation protein	1	7	14	LB	0	LB	Km	1	20231101	460	20.2	1.6892	37.531		0.72	1.29	0.74	0.92
981	ECK0814	ybiY	b0824	predicted pyruvate formate lyase activating enzyme	1	8	14	LB	0	LB	Km	1	20231101	573	16.5	2.24562	41.391		0.9	1.07	0.99	1
981	ECK0215	dnaQ	b0215	DNA polymerase III epsilon subunit;streptomycin,azaserine-resistant;3' to 5' proofreading;lexA regulon	1	9	14	LB	0	LB	Km	1	20231101	588	18.4	2.14051	45.007		0.92	1.2	0.93	1.1
981	ECK3394	yhgF	b3407	predicted transcription accessory protein	1	10	14	LB	0	LB	Km	1	20231101	638	15.7	2.11675	38.662		1.04	1.01	0.95	0.95
981	ECK3451	yhhM	b3467	predicted DUF2500 family protein	1	11	14	LB	0	LB	Km	1	20231101	692	14.3	2.35105	40.697		1.1	0.93	1.06	1.01
981	ECK4005	metA	b4013	homoserine O-transsuccinylase	1	12	14	LB	0	LB	Km	1	20231101	541	15.3	2.14201	39.956		0.82	1.01	0.94	0.98
981	ECK3746	rbsK	b3752	ribokinase	1	13	14	LB	0	LB	Km	1	20231101	695	16.4	2.33937	44.214		1.07	1.08	1.04	1.09
981	ECK3393	greB	b3406	transcript cleavage factor	1	14	14	LB	0	LB	Km	1	20231101	584	15.7	2.22231	40.051		0.95	1.01	0.99	0.99
981	ECK3449	yhhF	b3465	16S rRNA m(2) G966 methyltransferase;SAM (S-adenosyl-L-methionine)-dependent	1	15	14	LB	0	LB	Km	1	20231101	569	15.5	2.2268	40.525		0.93	1.02	0.99	1
981	ECK1947	fliQ	b1949	flagellin export apparatus;integral membrane protein	1	16	14	LB	0	LB	Km	1	20231101	615	14.3	2.33796	40.6		1	0.93	1.05	0.99
981	ECK2778	relA	b2784	(p) ppGpp synthetase I/GTP pyrophosphokinase	1	17	14	LB	0	LB	Km	1	20231101	655	14.2	2.57095	43.417		1.1	0.94	1.15	1.07
981	ECK3830	tatA	b3836	TatABCE protein translocation system subunit	1	18	14	LB	0	LB	Km	1	20231101	540	16.3	2.20207	43.744		0.91	1.06	0.98	1.06
981	ECK3473	yhiJ	b3488	predicted DUF4049 family protein	1	19	14	LB	0	LB	Km	1	20231101	600	14.6	2.33425	40.896		1	0.95	1.05	0.99
981	ECK0337	cynS	b0340	cyanate aminohydrolase	1	20	14	LB	0	LB	Km	1	20231101	655	14.2	2.42812	41.164		1.12	0.91	1.11	0.99
981	ECK4240	pyrB	b4245	aspartate carbamoyltransferase;catalytic subunit	1	21	14	LB	0	LB	Km	1	20231101	611	15.4	1.85882	39.534		1.05	1.01	0.84	0.96
981	ECK1552	cspF	b1558	shifted translation start +12 nt;AUG start codon;Qin prophage cold shock protein;predicted transcription factor with cold shock domain	1	22	14	LB	0	LB	Km	1	20231101	531	16.2	2.10722	40.137		0.93	1.05	0.96	0.98
981	ECK3205	yhcA	b3215	predicted periplasmic fimbrial chaperone protein of unknown function required for swarming phenotype	1	23	14	LB	0	LB	Km	1	20231101	611	15.1	2.18519	40.597		1.04	0.99	0.98	0.97
981	ECK0076	leuA	b0074	2-isopropylmalate synthase	1	24	14	LB	0	LB	Km	1	20231101	538	16	2.21333	40.434		0.94	1.02	1.01	0.96
981	ECK2401	xapA	b2407	purine nucleoside phosphorylase II	1	25	14	LB	0	LB	Km	1	20231101	584	14.6	2.39746	42.378		1.01	0.95	1.08	1.02
981	ECK2079	ogrK	b2082	positive regulator of P2 growth (insertion of P2 ogr gene into the chromosome);predicted OgrK family transcription regulator	1	26	14	LB	0	LB	Km	1	20231101	576	15.7	2.12377	41.567		1.01	1.03	0.95	1
981	ECK3350	yhfG	b3362	predicted antitoxin for Fic	1	27	14	LB	0	LB	Km	1	20231101	549	15.8	2.18934	41.036		0.97	1.02	0.96	0.97
981	ECK2975	glcC	b2980	transcription regulator (activator) of glc operon;glycolate-binding	1	28	14	LB	0	LB	Km	1	20231101	473	16.1	2.14876	41.767		0.87	1.02	1.01	1.01
981	ECK0985	torT	b0994	periplasmic sensory protein associated with TorS/TorR two-component regulatory system	1	29	14	LB	0	LB	Km	1	20231101	554	15.1	2.77834	47.825		0.98	0.97	1.24	1.14
981	ECK3479	yhiO	b3494	universal stress (ethanol tolerance) protein B	1	30	14	LB	0	LB	Km	1	20231101	474	16.6	2.17053	41.722		0.89	1.05	0.99	1
981	ECK3341	yheT	b3353	predicted UPF0017 family protein hydrolase	1	31	14	LB	0	LB	Km	1	20231101	509	15.5	2.2894	42.253		0.96	0.99	1.01	0.99
981	ECK1892	flhC	b1891	shifted translation start -6 nt;CUG start codon;transcription regulator (activator) of flagellar class II operons;forms heterotetramer with FlhD;CsrA regulon;may be allosteric effector of FlhD	1	32	14	LB	0	LB	Km	1	20231101	531	15.1	2.32475	40.931		1	0.96	1.03	0.97
981	ECK4233	nrdD	b4238	anaerobic ribonucleoside-triphosphate reductase	1	33	14	LB	0	LB	Km	1	20231101	496	15.9	2.27799	42.51		0.96	1.01	1	1.01
981	ECK4074	yjcQ	b4081	membrane translocase (MDR) of MdtNOP efflux pump;PET family protein	1	34	14	LB	0	LB	Km	1	20231101	476	15.5	2.28466	41.27		0.93	0.99	1.01	0.99
981	ECK3549	ysaB	b4553	shifted translation start +3 nt;AUG start codon;predicted lipoprotein	1	35	14	LB	0	LB	Km	1	20231101	537	14.6	2.51508	41.202		1	0.96	1.06	0.98
981	ECK1563	dicC	b1569	Qin prophage;predicted DNA-binding transcription regulator (repressor) of dicB	1	36	14	LB	0	LB	Km	1	20231101	584	14.7	2.55329	42.736		1.12	0.96	1.07	1.02
981	ECK4173	purA	b4177	adenylosuccinate synthetase	1	37	14	LB	0	LB	Km	1	20231101	454	15.8	2.53064	43.039		0.94	1.03	1.04	1.05
981	ECK3253	acrF	b3266	AcrEF-TolC efflux pump;multidrug/solvent resistance;osmotically remedial envelope defect;acriflavine resistance protein F	1	38	14	LB	0	LB	Km	1	20231101	491	14.7	2.50757	40.146		0.98	0.98	1.03	0.99
981	ECK3244	yhdT	b3257	predicted DUF997 family inner membrane protein	1	39	14	LB	0	LB	Km	1	20231101	444	15.2	2.42668	39.789		0.96	1.01	1.02	1
981	ECK2759	cysJ	b2764	Sulfite reductase [NADPH] flavoprotein alpha-component;binds FMN and FAD	1	40	14	LB	0	LB	Km	1	20231101	469	13.5	2.466	37.938		0.96	0.89	1.01	0.95
981	ECK1977	amn	b1982	AMP nucleosidase	1	41	14	LB	0	LB	Km	1	20231101	430	15.4	2.5173	41.788		0.87	1.04	1.05	1.05
981	ECK2055	wzb	b2061	protein-tyrosine phosphatase	1	42	14	LB	0	LB	Km	1	20231101	501	13.9	2.72194	39.439		1.02	0.94	1.1	1.01
981	ECK3332	yheN	b3345	sulfurtransferase for 2-thiolation step of mnm(5)-s(2) U34-tRNA synthesis;predicted YheN family transcription factor	1	43	14	LB	0	LB	Km	1	20231101	364	18.9	1.65311	33.403		0.75	1.24	0.69	0.86
981	ECK0581	fepC	b0588	ferrienterobactin ABC superfamily transporter ATPase	1	44	14	LB	0	LB	Km	1	20231101	414	14.3	2.1578	32.154		0.86	0.94	0.92	0.84
981	ECK1381	feaR	b1384	transcription regulator (activator) of tynA and feaB;AraC family protein	1	45	14	LB	0	LB	Km	1	20231101	527	15.2	2.43599	40.547		1.03	1.01	1.01	1.06
981	ECK3636	yicG	b3646	predicted UPF0126 family inner membrane protein	1	46	14	LB	0	LB	Km	1	20231101	529	14.9	2.35259	37.459		0.98	0.99	1	0.98
981	ECK3228	yhcO	b3239	predicted barnase inhibitor	1	47	14	LB	0	LB	Km	1	20231101	670	13.9	2.75958	42.758		1.11	0.92	1.11	1.08
981		wt1	wt		1	48	14	LB	0	LB	Km	1	20231101	1163	15.1	2.51988	41.041		1.09	1	0.95	0.98
981		wt0	wt		1	1	15	LB	0	LB	Km	1	20231101	1128	17.1	2.49597	45.81		0.96	1.05	0.98	1.01
981	ECK2543	yphD	b2546	predicted sugar transport protein subunit: membrane component of ABC superfamily protein;may be part of binding-protein-dependent transport system YphDEF;may be responsible for the translocation of substrate across the membrane	1	2	15	LB	0	LB	Km	1	20231101	839	16.5	2.52762	44.986		1.07	1.06	1.05	1.07
981	ECK0312	betT	b0314	High-affinity choline transport protein;BCCT family protein;bet genes confer protection against osmotic stress by making the osmoprotectant glycine betaine from choline	1	3	15	LB	0	LB	Km	1	20231101	617	17.3	1.84941	38.274		0.88	1.1	0.79	0.94
981	ECK2003	sbmC	b2009	DNA gyrase inhibitor	1	4	15	LB	0	LB	Km	1	20231101	657	15.6	2.38659	41.491		0.95	1	1.02	1
981	ECK0425	cyoB	b0431	cytochrome O oxidase subunit I;quinone-binding domain;cytochrome bo(3) ubiquinol oxidase subunit I	1	5	15	LB	0	LB	Km	1	20231101	567	14.7	2.14418	36.113		0.88	0.96	0.92	0.87
981	ECK3126	agaB	b3138	predicted PTS system N-acetylgalactosamine-specific enzyme IIB component	1	6	15	LB	0	LB	Km	1	20231101	754	14.4	2.45381	42.591		1.22	0.92	1.08	1.04
981	ECK3556	xylG	b3567	D-xylose ABC superfamily transporter dual domain ATPase	1	7	15	LB	0	LB	Km	1	20231101	573	16.2	2.02549	38.163		0.92	1.05	0.9	0.95
981	ECK1172	umuC	b1184	DNA polymerase V;subunit C	1	8	15	LB	0	LB	Km	1	20231101	681	14.6	2.12481	37.385		1.1	0.96	0.95	0.91
981	ECK0631	cobC	b0638	predicted alpha-ribazole-5'-phosphate phosphatase;potential partial cobalamin biosynthesis pathway	1	9	15	LB	0	LB	Km	1	20231101	585	14.9	2.259	39.571		0.94	0.98	0.99	0.98
981	ECK2289	yfbV	b2295	predicted UPF0208 family inner membrane protein;Ter macrodomain insulation protein	1	10	15	LB	0	LB	Km	1	20231101	651	15.4	2.41264	41.583		1.1	1	1.09	1.04
981	ECK0422	cyoE	b0428	cytochrome O oxidase protoheme IX farnesyltransferase subunit protoheme IX farnesyltransferase (haeme O biosynthesis)	1	11	15	LB	0	LB	Km	1	20231101	548	15.1	2.09997	37.801		0.9	1	0.96	0.95
981	ECK4328	yjiO	b4337	multidrug efflux system protein	1	12	15	LB	0	LB	Km	1	20231101	629	14.3	2.27248	39.8		0.98	0.96	1.01	0.99
981	ECK3726	atpG	b3733	F1 sector of membrane-bound ATP synthase;gamma subunit	1	13	15	LB	0	LB	Km	1	20231101	629	14.9	2.23088	39.419		1	0.99	1	0.98
981	ECK1075	rpmF	b1089	50S ribosomal subunit protein L32	1	14	15	LB	0	LB	Km	1	20231101	575	15.3	2.3033	40.541		0.96	1	1.04	1.01
981	ECK3588	mtlA	b3599	bifunctional mannitol-specific phosphoenolpyruvate (PEP)-dependent phosphotransferase system (PTS) enzymes: IIA components/IIB components/IIC components	1	15	15	LB	0	LB	Km	1	20231101	606	15	2.40787	41.257		1.02	1	1.08	1.03
981	ECK4242	yjgH	b4248	predicted UPF0076 family protein;reactive intermediate deaminase;reaction intermediate detoxification	1	16	15	LB	0	LB	Km	1	20231101	583	14.9	2.227	39.734		0.98	0.98	1.01	0.98
981	ECK2884	idi	b2889	isopentenyl diphosphate isomerase	1	17	15	LB	0	LB	Km	1	20231101	545	15.5	2.24245	40.751		0.94	1.03	1.02	1.01
981	ECK2203	yojI	b2211	microcin J25 efflux pump;TolC-dependent;bifunctional ABC superfamily transporter permease and ATP-binding components;mediates resistance to the antibacterial peptide microcin J25;functions as an efflux pump for microcin J25;requires TolC for export of microcin J25	1	18	15	LB	0	LB	Km	1	20231101	531	15.9	2.29625	41.04		0.92	1.05	1.03	1.01
981	ECK3275	rsmB	b3289	16S rRNA m(5) C967 methyltransferase;SAM (S-adenosyl-L-methionine)-dependent	1	19	15	LB	0	LB	Km	1	20231101	526	16.2	2.11186	40.394		0.9	1.07	0.96	0.99
981	ECK2204	alkB	b2212	shifted translation start +3 nt;UUG start codon;alkylated DNA repair enzyme;alpha-ketoglutarate- and Fe(II)-dependent dioxygenase	1	20	15	LB	0	LB	Km	1	20231101	509	16.5	2.0853	40.436		0.9	1.07	0.96	0.99
981	ECK0767	bioD	b0778	dethiobiotin synthase	1	21	15	LB	0	LB	Km	1	20231101	532	16.3	2.08382	40.24		0.94	1.08	0.95	0.99
981	ECK2387	mntH	b2392	Mn(2+):H(+) symporter	1	22	15	LB	0	LB	Km	1	20231101	538	16.1	2.22309	41.125		0.97	1.05	1.02	1.01
981	ECK3527	dppF	b3540	dipeptide/heme transport;ATP-binding protein;also transports 5-aminolevulinic acid	1	23	15	LB	0	LB	Km	1	20231101	565	15.5	2.22278	41.939		0.99	1.03	1	1.02
981		wt0	wt		1	24	15	LB	0	LB	Km	1	20231101	690	14.6	2.35629	42.411		1.24	0.94	1.08	1.02
981	ECK2890	fldB	b2895	flavodoxin-2	1	25	15	LB	0	LB	Km	1	20231101	574	15	2.36074	42.694		1.02	0.99	1.07	1.04
981	ECK2710	ascF	b2715	bifunctional cellobiose/arbutin/salicin-specific phosphoenolpyruvate (PEP)-dependent phosphotransferase system (PTS) enzymes: IIB component/IC component	1	26	15	LB	0	LB	Km	1	20231101	547	15.1	2.34042	41.39		0.99	1	1.06	1.01
981	ECK3440	livM	b3456	branched-chain amino acid ABC superfamily transporter permease	1	27	15	LB	0	LB	Km	1	20231101	626	14.5	2.60027	44.926		1.14	0.95	1.15	1.07
981	ECK0442	mdlA	b0448	ABC family protein exporter permease;fused;predicted multidrug transport protein subunits of ABC superfamily protein	1	28	15	LB	0	LB	Km	1	20231101	509	15.1	2.26174	41.668		0.97	0.97	1.06	1.01
981	ECK3422	gntK	b3437	gluconokinase 2;thermoresistant	1	29	15	LB	0	LB	Km	1	20231101	598	14.8	2.3935	42.096		1.1	0.96	1.07	1.01
981	ECK2216	atoE	b2223	short chain fatty acid transport protein	1	30	15	LB	0	LB	Km	1	20231101	515	16.1	2.2767	43.098		1	1.03	1.04	1.04
981	ECK3442	livK	b3458	leucine transport protein subunit	1	31	15	LB	0	LB	Km	1	20231101	463	16.6	2.22365	42.149		0.9	1.07	0.98	0.99
981	ECK0020	nhaA	b0019	sodium-proton antiporter Na+/H+ antiporter 1;strongly pH-dependent;helps regulate intracellular pH and extrude lithium;nhaA_P1 activated by NhaR;repressed by H-NS and stimulated by Na(+)	1	32	15	LB	0	LB	Km	1	20231101	390	18.5	1.99082	39.591		0.76	1.19	0.89	0.95
981	ECK0739	nadA	b0750	quinolinate synthase;[4Fe-4S] cluster subunit, A protein	1	33	15	LB	0	LB	Km	1	20231101	558	15.2	2.41865	42.143		1.12	0.98	1.06	1.01
981	ECK2928	cmtA	b2933	predicted mannitol-specific enzyme IIA component of PTS	1	34	15	LB	0	LB	Km	1	20231101	460	15.6	2.26675	40.489		0.93	1	1	0.98
981	ECK1326	mppA	b1329	murein tripeptide (L-ala-gamma-D-glutamyl-meso-DAP) transport protein subunit	1	35	15	LB	0	LB	Km	1	20231101	529	15.3	2.32183	41.163		1.02	1.02	0.99	0.99
981	ECK0106	hofB	b0107	predicted protein with nucleoside triphosphate hydrolase domain;predicted integral membrane protein involved in biogenesis of fimbriae protein transport DNA uptake	1	36	15	LB	0	LB	Km	1	20231101	484	15.2	2.34281	41.142		0.96	1	0.98	0.99
981	ECK0714	sucA	b0726	2-oxoglutarate decarboxylase;thiamin-requiring	1	37	15	LB	0	LB	Km	1	20231101	493	14.9	2.37265	40.417		1.05	0.98	0.98	0.99
981	ECK2699	srlB	b2704	glucitol/sorbitol-specific enzyme IIA component of PTS	1	38	15	LB	0	LB	Km	1	20231101	439	15.9	2.20203	38.605		0.91	1.07	0.91	0.95
981	ECK1875	cutC	b1874	predicted copper homeostasis protein	1	39	15	LB	0	LB	Km	1	20231101	445	15.2	2.39729	39.193		1	1.02	1.01	0.99
981	ECK4331	yjiR	b4340	predicted bifunctional HTH DNA-binding transcription regulator with aminotransferase;MocR family protein	1	40	15	LB	0	LB	Km	1	20231101	565	14.9	2.51722	39.271		1.19	0.99	1.04	0.99
981	ECK3730	atpE	b3737	F0 sector of membrane-bound ATP synthase;subunit c	1	41	15	LB	0	LB	Km	1	20231101	489	15.1	2.3346	36.628		1.02	1.03	0.97	0.93
981	ECK4281	fecA	b4291	OM (outer membrane) ferric citrate receptor;ferric citrate uptake;TonB-dependent;signals FecR to activate FecI	1	42	15	LB	0	LB	Km	1	20231101	418	16	2.23262	38.034		0.88	1.09	0.9	0.98
981	ECK3657	uhpT	b3666	hexose phosphate transport protein	1	43	15	LB	0	LB	Km	1	20231101	499	14.8	2.37359	37.231		1.07	0.98	1	0.97
981	ECK4379	ytjB	b4387	predicted SMP_2 family protein membrane-anchored periplasmic protein	1	44	15	LB	0	LB	Km	1	20231101	456	15.4	2.28811	38.087		0.98	1.03	0.98	1
981	ECK3725	atpD	b3732	F1 sector of membrane-bound ATP synthase;beta subunit	1	45	15	LB	0	LB	Km	1	20231101	513	14.5	2.53853	38.292		1.04	0.98	1.06	1.01
981	ECK3084	exuT	b3093	Hexuronate permease;for glucuronate and galacturonate	1	46	15	LB	0	LB	Km	1	20231101	458	16.4	2.05559	37.594		0.88	1.1	0.88	1
981	ECK0346	mhpC	b0349	defective 2-hydroxy-6-ketonona-2,4-dienedioic acid hydrolase;N-terminus;disrupted by IS30	1	47	15	LB	0	LB	Km	1	20231101	664	14.8	2.37714	38.378		1.13	0.99	0.96	0.98
981		wt0	wt		1	48	15	LB	0	LB	Km	1	20231101	1059	14.8	2.73061	41.938		1.03	0.99	1.03	1.01
981		wt0	wt		1	1	16	LB	0	LB	Km	1	20231101	1128	16.9	2.52674	46.495		0.95	1.02	0.99	1.03
981	ECK2350	yfdM	b2356	CPS-53 (KpLE1) cryptic prophage predicted methyltransferase	1	2	16	LB	0	LB	Km	1	20231101	733	16.4	2.467	41.581		0.93	1.03	1.02	0.99
981	ECK1848	yebF	b1847	predicted expressed extracellular Colicin M immunity family protein	1	3	16	LB	0	LB	Km	1	20231101	571	16.3	2.1691	39.868		0.81	1.02	0.93	0.99
981	ECK0291	yagY	b0292	putative fimbrial chaperone EcpB	1	4	16	LB	0	LB	Km	1	20231101	706	15.7	2.35555	41.551		1.01	0.99	1.01	1
981	ECK2056	wza	b2062	lipoprotein;required for capsular polysaccharide translocation through the outer membrane	1	5	16	LB	0	LB	Km	1	20231101	673	14.6	2.39728	41.487		1.03	0.94	1.03	1.01
981	ECK2712	hycI	b2717	protease involved in processing C-terminal fragment end of HycE	1	6	16	LB	0	LB	Km	1	20231101	620	15.8	2.26891	40.294		0.99	1	1	0.99
981	ECK1861	ruvB	b1860	ATP-dependent DNA helicase;component of RuvABC resolvasome	1	7	16	LB	0	LB	Km	1	20231101	675	15.1	2.46894	41.808		1.08	0.96	1.1	1.04
981	ECK0476	ybaP	b0482	predicted TraB family protein	1	8	16	LB	0	LB	Km	1	20231101	525	15.3	2.11615	37.486		0.84	0.99	0.94	0.92
981	ECK3132	yraJ	b3144	predicted OM (outer membrane) protein of yraHIJK fimbrial operon;may contribute to adhesion to various surfaces in specific environmental niches	1	9	16	LB	0	LB	Km	1	20231101	612	15.6	2.31649	40.021		0.97	1.01	1.02	0.99
981	ECK2694	recA	b2699	DNA recombination and repair protein;ssDNA-dependent ATPase;synaptase;ssDNA and dsDNA binding protein;ATP-dependent homologous DNA strand exchanger;recombinase A;LexA autocleavage cofactor	1	10	16	LB	0	LB	Km	1	20231101	451	16.6	1.99504	39.502		0.75	1.06	0.9	0.99
981	ECK1969	yodA	b1973	zinc and cadmium binding protein;periplasmic	1	11	16	LB	0	LB	Km	1	20231101	507	15	1.92753	34.404		0.83	0.98	0.88	0.87
981	ECK1009	ycdB	b1019	deferrrochelatase;periplasmic	1	12	16	LB	0	LB	Km	1	20231101	614	15.4	2.15775	38.748		0.95	1.02	0.96	0.97
981	ECK3560	malS	b3571	alpha-amylase	1	13	16	LB	0	LB	Km	1	20231101	656	14	2.40259	40.08		1.04	0.92	1.08	1
981	ECK2354	yfdQ	b2360	CPS-53 (KpLE1) cryptic prophage predicted protein	1	14	16	LB	0	LB	Km	1	20231101	610	14.8	2.27318	40.355		1.01	0.95	1.03	1.01
981	ECK0177	hlpA	b0178	periplasmic chaperone	1	15	16	LB	0	LB	Km	1	20231101	752	14.7	2.28804	39.883		1.26	0.96	1.03	1
981	ECK0319	yahG	b0321	predicted protein	1	16	16	LB	0	LB	Km	1	20231101	553	14.8	2.22947	38.885		0.93	0.96	1.01	0.96
981	ECK3553	xylB	b3564	xylulokinase	1	17	16	LB	0	LB	Km	1	20231101	567	15.2	2.16404	39.556		0.97	1	0.98	0.99
981	ECK4169	hflX	b4173	GTPase;stimulated by 50S subunit binding	1	18	16	LB	0	LB	Km	1	20231101	576	16.1	2.10995	39.596		0.99	1.04	0.95	0.97
981	ECK1281	rnb	b1286	ribonuclease II;RNase II;mRNA degradation	1	19	16	LB	0	LB	Km	1	20231101	578	17.1	1.99288	41.436		0.98	1.11	0.91	1.02
981	ECK0792	ybiI	b0803	predicted DksA family protein zinc finger protein	1	20	16	LB	0	LB	Km	1	20231101	504	15.1	1.96213	37.03		0.88	0.97	0.91	0.91
981	ECK0612	citA	b0619	two-component regulatory system sensory histidine kinase protein (autophosphorylation site,His347);citrate-binding;CitB is partner response regulator protein of citCDEFXGT operon;citrate-independent beta-lactam-induction	1	21	16	LB	0	LB	Km	1	20231101	601	15.7	2.12601	38.899		1.06	1.03	0.98	0.96
981	ECK2230	yfaH	b2238	predicted defective LysR family protein transcription regulator;C-terminal fragment	1	22	16	LB	0	LB	Km	1	20231101	569	16	2.15887	40.774		1.01	1.03	0.99	1.01
981		wt0	wt		1	23	16	LB	0	LB	Km	1	20231101	618	15.4	2.22695	41.618		1.07	1	1.01	1.01
981		wt0	wt		1	24	16	LB	0	LB	Km	1	20231101	647	14.7	2.38707	42.256		1.15	0.93	1.09	1.02
981		wt0	wt		1	25	16	LB	0	LB	Km	1	20231101	648	14.7	2.29391	40.867		1.14	0.95	1.04	1
981	ECK2487	hyfR	b2491	DNA-binding transcription regulator;formate sensing	1	26	16	LB	0	LB	Km	1	20231101	478	14.6	2.02403	37.728		0.86	0.95	0.91	0.92
981	ECK2490	yfgC	b2494	periplasmic metalloprotease and chaperone;OM (outer membrane) protein maintenance and assembly	1	27	16	LB	0	LB	Km	1	20231101	548	14.7	2.22908	41.259		0.99	0.94	0.98	0.99
981	ECK0360	yaiP	b0363	predicted glucosyltransferase polysaccharide metabolism	1	28	16	LB	0	LB	Km	1	20231101	518	15.8	2.11773	39.902		0.97	1	1	0.97
981	ECK3067	ebgC	b3077	evolved beta-D-galactosidase;beta subunit;cupin superfamily protein	1	29	16	LB	0	LB	Km	1	20231101	538	15.4	2.199	40.886		0.98	0.99	0.99	0.99
981	ECK2236	yfaD	b2244	predicted transposase_31 family protein	1	30	16	LB	0	LB	Km	1	20231101	511	15.9	2.24448	42.296		0.98	1	1.02	1.02
981	ECK2903	pepP	b2908	proline aminopeptidase P II	1	31	16	LB	0	LB	Km	1	20231101	520	16.8	2.15827	43.805		1	1.07	0.95	1.03
981	ECK1074	yceD	b1088	predicted DUF177 family protein	1	32	16	LB	0	LB	Km	1	20231101	500	16.4	2.35128	42.646		0.97	1.04	1.04	1.02
981	ECK3390	pck	b3403	phosphoenolpyruvate carboxykinase	1	33	16	LB	0	LB	Km	1	20231101	573	15.7	2.33568	43.21		1.14	0.99	1.02	1.03
981	ECK2218	yfaP	b2225	predicted DUF2135 family protein;host defense protein	1	34	16	LB	0	LB	Km	1	20231101	514	15.3	2.40128	41.947		1.03	0.97	1.06	1.01
981	ECK1741	spy	b1743	periplasmic ATP-independent protein refolding chaperone;dimeric	1	35	16	LB	0	LB	Km	1	20231101	516	14.6	2.56797	42.249		0.98	0.95	1.09	1.01
981	ECK0592	ybdD	b4512	predicted DUF466 family protein	1	36	16	LB	0	LB	Km	1	20231101	493	16	2.35217	42.179		0.97	1.04	0.99	1.02
981	ECK0123	gcd	b0124	glucose dehydrogenase (pyrroloquinoline-quinone) quinoprotein;inner membrane protein	1	37	16	LB	0	LB	Km	1	20231101	468	15.5	2.27751	39.695		0.99	1	0.94	0.97
981	ECK2713	hycH	b2718	hydrogenase 3 maturation protein	1	38	16	LB	0	LB	Km	1	20231101	527	16	2.5032	43.518		1.08	1.06	1.03	1.08
981	ECK1445	yncD	b1451	predicted TonB-dependent OM (outer membrane) iron transport receptor protein	1	39	16	LB	0	LB	Km	1	20231101	415	15.8	2.12088	37.417		0.92	1.04	0.89	0.94
981	ECK0565	cusF	b0573	periplasmic copper- and silver-binding protein	1	40	16	LB	0	LB	Km	1	20231101	514	15.4	2.46239	40.144		1.07	1.01	1.02	1.01
981	ECK2809	mltA	b2813	membrane-bound lytic murein transglycosylase A	1	41	16	LB	0	LB	Km	1	20231101	478	14.8	2.52774	39.859		0.99	0.99	1.05	1.01
981	ECK2748	iap	b2753	aminopeptidase in alkaline phosphatase isozyme conversion	1	42	16	LB	0	LB	Km	1	20231101	496	14.6	2.47192	37.839		1.03	0.98	1	0.97
981	ECK1985	erfK	b1990	L;D-transpeptidase linking Lpp to murein;periplasmic	1	43	16	LB	0	LB	Km	1	20231101	484	14.1	2.61685	38.858		1.02	0.92	1.1	1.01
981	ECK0724	ybgE	b0735	predicted inner membrane protein in cydABX-ybgE operon	1	44	16	LB	0	LB	Km	1	20231101	408	15.6	2.18662	37.056		0.87	1.02	0.94	0.97
981	ECK1340	dbpA	b1343	ATP-dependent 3'-5' RNA helicase;specific for 23S rRNA	1	45	16	LB	0	LB	Km	1	20231101	428	16.3	2.01699	36.482		0.86	1.08	0.84	0.96
981	ECK1488	pqqL	b1494	shifted translation start +12 nt;AUG start codon;predicted periplasmic M16 family protein zinc metalloendopeptidase	1	46	16	LB	0	LB	Km	1	20231101	514	15.7	2.29767	38.474		0.98	1.04	0.99	1.02
981	ECK0891	ycaN	b0900	predicted LysR family DNA-binding transcription regulator	1	47	16	LB	0	LB	Km	1	20231101	484	16.6	1.9022	36.334		0.82	1.1	0.77	0.92
981		wt1	wt		1	48	16	LB	0	LB	Km	1	20231101	1001	15.2	2.57878	41.595		0.96	1	0.98	1.01
981		wt0	wt		1	1	17	LB	0	LB	Km	1	20231101	1120	17.2	2.44519	45.376		0.94	1.05	0.94	0.99
981	ECK0024	rpsT	b0023	30S ribosomal subunit protein S20	1	2	17	LB	0	LB	Km	1	20231101	843	14.9	2.63052	42.993		1.06	0.95	1.06	1
981	ECK2624	yfjL	b2628	CP4-57 cryptic prophage predicted DUF4297/DUF1837 polymorphic toxin family protein	1	3	17	LB	0	LB	Km	1	20231101	651	15.8	2.35346	40.781		0.91	1	0.98	0.99
981	ECK2145	yeiB	b2152	predicted DUF418 family inner membrane protein;involved in transport	1	4	17	LB	0	LB	Km	1	20231101	717	15.5	2.49351	43.062		1.02	0.99	1.04	1.02
981	ECK0009	mog	b0009	molybdochelatase incorporating molybdenum into molybdopterin;chlorate resistance;molybdopterin adenylyltransferase	1	5	17	LB	0	LB	Km	1	20231101	655	15.6	2.30409	40.869		1	1.01	0.97	0.97
981	ECK3429	yrhA	b3443	predicted defective protein;interrupted by IS1 at codon 127	1	6	17	LB	0	LB	Km	1	20231101	667	15.4	2.35444	43.063		1.06	0.98	1.02	1.04
981	ECK1927	yedD	b1928	predicted/verified lipoprotein	1	7	17	LB	0	LB	Km	1	20231101	578	15.4	2.17932	38.829		0.92	0.99	0.95	0.95
981	ECK0911	ycbC	b0920	envelope biogenesis factor;predicted DUF218 superfamily protein	1	8	17	LB	0	LB	Km	1	20231101	573	14.9	2.03164	36.5		0.92	0.98	0.88	0.88
981	ECK2849	ygeG	b2851	predicted SycD family protein chaperone family protein TPR-repeat-containing protein;part of T3SS PAI ETT2 remnant	1	9	17	LB	0	LB	Km	1	20231101	553	14.9	2.29222	40.178		0.88	0.98	0.98	0.97
981	ECK1842	yobA	b1841	predicted CopC family protein	1	10	17	LB	0	LB	Km	1	20231101	610	14.6	2.33361	40.456		1.02	0.94	1.03	0.99
981	ECK1567	ydfC	b1573	Qin prophage;predicted protein	1	11	17	LB	0	LB	Km	1	20231101	640	15.6	2.23718	40.861		1.04	1.03	1	1.01
981	ECK0236	ykfJ	b0235	pseudogene	1	12	17	LB	0	LB	Km	1	20231101	625	14.7	2.28352	39.967		0.97	0.98	0.99	0.98
981	ECK4506	eyeA	b4690	CP4-6 cryptic prophage sRNA of unknown function	1	13	17	LB	0	LB	Km	1	20231101	599	14.4	2.28514	40.24		0.95	0.96	1	0.99
981	ECK2075	baeR	b2079	two-component regulatory system DNA-binding response regulator protein (autophosphorylation site, Asp61);BaeS is partner histidine kinase protein;confers novobiocin and deoxycholate resistance via activation of mdtABCD, acrD, and spy transcription	1	14	17	LB	0	LB	Km	1	20231101	523	15.9	1.90209	35.3		0.87	1.03	0.84	0.87
981	ECK1664	ydhS	b1668	predicted oxidoreductase with FAD/NAD(P)-binding domain	1	15	17	LB	0	LB	Km	1	20231101	488	15.6	1.92315	37.883		0.82	1.03	0.84	0.93
981	ECK0246	ykfI	b0245	CP4-6 cryptic prophage toxin component of YkfI-YafW toxin-antitoxin system	1	16	17	LB	0	LB	Km	1	20231101	574	15.4	2.16217	39.909		0.96	1.01	0.96	0.97
981	ECK1642	sodC	b1646	superoxide dismutase;Cu;Zn	1	17	17	LB	0	LB	Km	1	20231101	651	14.8	2.28883	42.43		1.11	0.98	1.01	1.04
981	ECK0490	ybbP	b0496	predicted ABC superfamily transporter permease	1	18	17	LB	0	LB	Km	1	20231101	564	15.2	2.28964	39.749		0.97	1	1	0.96
981	ECK1705	ydiV	b1707	anti-FlhD4C2 factor;inactive EAL family protein phosphodiesterase;mutation decreases cAMP levels in an sdiA mutant;pheromone AI-1-responsive gene;Upon overproduction acts as a novel anti-FlhC(2) FlhD(4) factor;decreasing its DNA-binding activity;able to negatively regulate expression of flagellar class II operons including FliC	1	19	17	LB	0	LB	Km	1	20231101	661	15.3	2.29961	41.352		1.12	1.01	1.02	1
981	ECK2466	yffB	b2471	predicted ArsC family protein reductase;low abundance protein	1	20	17	LB	0	LB	Km	1	20231101	484	15.6	2.02946	39.163		0.85	1.01	0.91	0.94
981	ECK3485	gor	b3500	glutathione reductase;NADP+;FAD-binding	1	21	17	LB	0	LB	Km	1	20231101	537	15.3	2.24827	41.033		0.94	1.01	1.01	1
981	ECK1269	cysB	b1275	transcription regulator (activator) of Cys regulon;N-acetylserine induced;autoregulator (repressor)	1	22	17	LB	0	LB	Km	1	20231101	530	15	1.6146	32.308		0.94	0.98	0.72	0.79
981	ECK1869	yecE	b1868	predicted UPF0759 family protein	1	23	17	LB	0	LB	Km	1	20231101	579	15.5	2.33607	44.071		1	1.02	1.03	1.05
981		wt0	wt		1	24	17	LB	0	LB	Km	1	20231101	657	14.7	2.34337	41.933		1.17	0.94	1.05	0.99
981	ECK0278	yagM	b0279	CP4-6 cryptic prophage predicted protein	1	25	17	LB	0	LB	Km	1	20231101	545	15.8	2.12023	40.876		0.96	1.04	0.94	0.98
981	ECK0688	ybfA	b0699	predicted DUF2517 family protein	1	26	17	LB	0	LB	Km	1	20231101	587	15.3	2.32985	42.507		1.05	1.01	1.03	1.02
981	ECK1570	ydfD	b1576	Qin prophage;predicted DUF1482 family protein	1	27	17	LB	0	LB	Km	1	20231101	481	16.9	2.15275	43.533		0.86	1.1	0.92	1.02
981	ECK2001	yeeX	b2007	predicted UPF0265 family protein	1	28	17	LB	0	LB	Km	1	20231101	449	17.1	1.91758	38.963		0.84	1.1	0.88	0.93
981	tmpECK0003	tpke11		Phantom gene	1	29	17	LB	0	LB	Km	1	20231101	617	14.7	2.47695	42.809		1.12	0.95	1.08	1.01
981	ECK0937	ycbW	b0946	FtsZ-associated stabilizer protein	1	30	17	LB	0	LB	Km	1	20231101	549	16	2.29961	43.244		1.05	1.02	1.02	1.02
981	ECK1840	yebY	b1839	predicted DUF2511 family protein	1	31	17	LB	0	LB	Km	1	20231101	528	15.8	2.53031	46.13		1.01	1.02	1.08	1.07
981	ECK2684	yqaA	b2689	predicted COG1238 family inner membrane protein	1	32	17	LB	0	LB	Km	1	20231101	456	16	2.22775	41.171		0.88	1.02	0.96	0.97
981	ECK1722	ydiZ	b1724	predicted protein	1	33	17	LB	0	LB	Km	1	20231101	494	15.2	2.43358	43.38		0.98	0.97	1.04	1.02
981	ECK0391	sbcC	b0397	exonuclease;dsDNA;ATP-dependent	1	34	17	LB	0	LB	Km	1	20231101	557	14.3	2.72252	43.623		1.11	0.92	1.17	1.03
981	ECK2664	ygaW	b2670	alanine exporter;alanine-inducible;stress-responsive	1	35	17	LB	0	LB	Km	1	20231101	532	15.1	2.49855	43.337		1.01	1	1.03	1.01
981	ECK2807	ygdK	b2811	CsdA-binding activator;Fe-S protein	1	36	17	LB	0	LB	Km	1	20231101	494	15.4	2.44412	41.794		0.97	1.01	1	0.98
981	ECK4363	holD	b4372	DNA polymerase III;psi subunit;;clamp loader complex subunit	1	37	17	LB	0	LB	Km	1	20231101	472	15.4	2.42051	41.464		0.99	1	0.98	0.99
981	ECK0984	torS	b0993	two-component regulatory system hybrid sensory histidine kinase protein (autophosphorylation sites: His453, Asp733 and His860, same as His443, Asp723, His850 per PMID: 9135110);trimethylamine N-oxide (TMAO);TorR is partner response regulator	1	38	17	LB	0	LB	Km	1	20231101	507	14.7	2.5634	41.662		1.03	0.98	1.03	1.01
981	ECK2744	ygbE	b2749	predicted DUF3561 family inner membrane protein	1	39	17	LB	0	LB	Km	1	20231101	511	14.7	2.63338	41.959		1.13	0.98	1.08	1.03
981	ECK2264	yfbK	b2270	predicted Von Willebrand factor domain lipoprotein	1	40	17	LB	0	LB	Km	1	20231101	476	15.2	2.60774	42.261		0.99	1	1.05	1.04
981	ECK0653	miaB	b0661	tRNA-i(6) A37 methylthiotransferase	1	41	17	LB	0	LB	Km	1	20231101	520	14.9	2.47407	39.083		1.07	1.01	1.01	0.97
981	ECK2051	wcaC	b2057	predicted glycosyl transferase	1	42	17	LB	0	LB	Km	1	20231101	476	14.2	2.69655	40.241		0.99	0.96	1.07	1.01
981	ECK1621	ydgT	b1625	nucleoid-associated oriC-binding protein;H-NS and StpA stabilizing factor	1	43	17	LB	0	LB	Km	1	20231101	458	15.4	2.44841	39.972		0.97	1.02	1.01	1.02
981	ECK2180	yejK	b2186	nucleoid-associated protein	1	44	17	LB	0	LB	Km	1	20231101	445	15.4	2.32048	36.399		0.95	1.02	0.97	0.93
981	ECK0554	ybcY	b0562	DLP12 cryptic prophage;predicted defective methyltransferase	1	45	17	LB	0	LB	Km	1	20231101	576	14.8	2.8585	44.237		1.15	0.99	1.17	1.14
981		ymgH	b2647		1	46	17	LB	0	LB	Km	1	20231101	528	15.6	2.37553	40.14		1	1.05	1	1.04
981	ECK1565	ydfA	b1571	Qin prophage;predicted DUF1391 family protein	1	47	17	LB	0	LB	Km	1	20231101	542	15.4	2.62769	43.725		0.91	1.03	1.03	1.09
981		wt0	wt		1	48	17	LB	0	LB	Km	1	20231101	1003	14.9	2.67185	40.276		0.96	0.99	0.99	0.95
981		wt0	wt		1	1	18	LB	0	LB	Km	1	20231101	1152	17.3	2.59383	47.834		0.97	1.04	1.01	1.06
981	ECK2147	yeiG	b2154	S-formylglutathione hydrolase	1	2	18	LB	0	LB	Km	1	20231101	674	16.8	2.26872	40.652		0.85	1.06	0.94	0.97
981	ECK3247	dusB	b3260	tRNA-dihydrouridine synthase B	1	3	18	LB	0	LB	Km	1	20231101	760	15.8	2.55035	40.362		1.07	0.99	1.08	1
981	ECK2867	ygeX	b2871	2,3-diaminopropionate (DAPA) ammonia lyase;pyridoxal phosphate (PLP)-dependent	1	4	18	LB	0	LB	Km	1	20231101	551	17.8	2.19794	40.839		0.79	1.12	0.93	0.98
981	ECK3717	phoU	b3724	negative regulator of PhoR/PhoB two-component regulatory system;Bag domain, chaperone Hsp70 family protein suggests PhoU promotes dephosphorylation of phospho-PhoR/PhoB via protein-protein interaction	1	5	18	LB	0	LB	Km	1	20231101	713	15	2.42749	41.38		1.1	0.96	1.04	1
981	ECK3488	arsC	b3503	arsenate reductase	1	6	18	LB	0	LB	Km	1	20231101	573	17.1	2.29668	39.799		0.92	1.08	1.01	0.97
981	ECK3477	yhiN	b3492	predicted oxidoreductase with FAD/NAD(P)-binding domain	1	7	18	LB	0	LB	Km	1	20231101	639	15.4	2.18125	38.873		1.02	0.98	0.96	0.97
981	ECK3931	metB	b3939	cystathionine gamma-synthase;pyridoxal phosphate (PLP)-dependent	1	8	18	LB	0	LB	Km	1	20231101	604	15.9	2.38162	41.093		0.97	1.03	1.05	1.01
981	ECK1316	ycjW	b1320	predicted LacI family DNA-binding transcription regulator	1	9	18	LB	0	LB	Km	1	20231101	657	15.1	2.43833	42.79		1.05	0.98	1.06	1.06
981	ECK3487	arsB	b3502	arsenite/antimonite transport protein	1	10	18	LB	0	LB	Km	1	20231101	603	15.8	2.10939	38.861		1.01	1.01	0.95	0.97
981	ECK3398	yhgA	b3411	predicted transposase	1	11	18	LB	0	LB	Km	1	20231101	605	15.9	2.13527	39.205		1	1.03	0.97	0.98
981	ECK3347	argD	b3359	acetylornithine aminotransferase;succinyldiaminopimelate aminotransferase;pyridoxal phosphate (PLP)-dependent	1	12	18	LB	0	LB	Km	1	20231101	649	14.5	2.35559	40.581		1.01	0.96	1.04	1.01
981	ECK3884	fdhE	b3891	formate dehydrogenase formation protein	1	13	18	LB	0	LB	Km	1	20231101	640	14.8	2.33054	40.218		1.02	0.97	1.04	1
981	ECK4367	osmY	b4376	periplasmic protein	1	14	18	LB	0	LB	Km	1	20231101	559	15.4	2.23703	39.859		0.94	0.99	1	1
981	ECK3537	yiaC	b3550	predicted GNAT family protein N-acetyltransferase with acyl-CoA N-acyltransferase domain	1	15	18	LB	0	LB	Km	1	20231101	556	15.9	2.02408	38.952		0.94	1.04	0.91	0.98
981	ECK3778	rffE	b3786	UDP-N-acetylglucosamine 2-epimerase	1	16	18	LB	0	LB	Km	1	20231101	608	14.3	2.42066	42.183		1.03	0.93	1.09	1.05
981	ECK2119	mlrA	b2127	DNA-binding MerR family transcription regulator of csgD and csgBA	1	17	18	LB	0	LB	Km	1	20231101	519	14.7	2.08185	38.454		0.9	0.96	0.94	0.96
981	ECK2364	emrK	b2368	EmrKY-TolC multidrug resistance efflux pump protein	1	18	18	LB	0	LB	Km	1	20231101	541	15.5	2.18781	40.346		0.94	1	0.97	0.99
981	ECK3343	prkB	b3355	predicted phosphoribulokinase	1	19	18	LB	0	LB	Km	1	20231101	578	16	2.02768	39.396		0.99	1.04	0.92	0.97
981	ECK3780	rffG	b3788	dTDP-glucose 4,6-dehydratase 2	1	20	18	LB	0	LB	Km	1	20231101	580	15.3	2.32674	41.495		1.02	0.98	1.07	1.02
981	ECK0686	kdpA	b0698	potassium translocating ATPase;subunit A	1	21	18	LB	0	LB	Km	1	20231101	605	15.7	2.27485	42.12		1.07	1.03	1.04	1.04
981	ECK3459	acpT	b3475	holo-[acyl carrier protein] synthase 2	1	22	18	LB	0	LB	Km	1	20231101	617	14.6	2.33213	40.534		1.1	0.94	1.07	1.01
981	ECK3634	yicC	b3644	predicted UPF0701 family protein	1	23	18	LB	0	LB	Km	1	20231101	598	15.4	2.24438	40.961		1.04	1	1.01	1
981	ECK3597	cysE	b3607	serine acetyltransferase (SAT);first step in cysteine synthesis;feedback inhibited by cysteine;hexameric	1	24	18	LB	0	LB	Km	1	20231101	548	15.9	2.01834	38.753		0.98	1.01	0.92	0.94
981	ECK1629	nth	b1633	Endonuclease III;DNA glycosylase and apyrimidinic (AP) lyase	1	25	18	LB	0	LB	Km	1	20231101	539	15.4	2.26537	41.288		0.95	1	1.02	1.01
981	ECK1646	nemA	b1650	N-ethylmaleimide reductase;FMN-linked	1	26	18	LB	0	LB	Km	1	20231101	556	15.3	2.17879	39.194		1	1	0.98	0.96
981	ECK3559	bax	b3570	Gene transcribed divergently from malS of unknown function	1	27	18	LB	0	LB	Km	1	20231101	603	14.7	2.44644	42.004		1.09	0.95	1.07	1
981	ECK1495	ydeQ	b1502	predicted fimbrial family protein adhesin protein	1	28	18	LB	0	LB	Km	1	20231101	520	16.1	2.16333	40.849		0.98	1.02	1.01	1
981	ECK2816	recB	b2820	exonuclease V (RecBCD complex);beta subunit	1	29	18	LB	0	LB	Km	1	20231101	338	17.3	1.9493	40.247		0.61	1.11	0.86	0.97
981	ECK1551	cspB	b1557	Qin prophage cold shock protein;predicted transcription factor with cold shock domain	1	30	18	LB	0	LB	Km	1	20231101	503	16	2.21818	41.363		0.97	1.01	1	1
981	ECK3380	yrfB	b3393	DNA catabolic protein;required for the utilization of DNA as a carbon source	1	31	18	LB	0	LB	Km	1	20231101	492	16.5	2.11824	41.235		0.95	1.05	0.92	0.97
981	ECK0244	proA	b0243	gamma-glutamylphosphate reductase	1	32	18	LB	0	LB	Km	1	20231101	518	15.7	2.34791	42.887		1	0.99	1.03	1.02
981	ECK0684	kdpC	b0696	potassium translocating ATPase;subunit C	1	33	18	LB	0	LB	Km	1	20231101	500	16.1	2.45412	45.063		0.99	1.02	1.06	1.07
981	ECK1127	ymfG	b1141	e14 prophage;predicted excisionase	1	34	18	LB	0	LB	Km	1	20231101	405	16.9	2.10205	41.489		0.81	1.07	0.92	0.99
981	ECK3185	yrbG	b3196	predicted calcium/sodium:proton antiporter	1	35	18	LB	0	LB	Km	1	20231101	565	14.8	2.53535	42.381		1.07	0.96	1.07	1.01
981	ECK3779	rffD	b3787	UDP-N-acetyl-D-mannosamine dehydrogenase	1	36	18	LB	0	LB	Km	1	20231101	519	14.9	2.50425	42.202		1.02	0.97	1.04	1.01
981	ECK0667	nagE	b0679	bifunctional N-acetyl glucosamine specific phosphoenolpyruvate (PEP)-dependent phosphotransferase system (PTS) enzyme: IIC;IIB;and IIA components	1	37	18	LB	0	LB	Km	1	20231101	458	16.1	2.50227	44.562		0.97	1.03	1.03	1.09
981	ECK2201	eco	b2209	Ecotin;serine protease inhibitor	1	38	18	LB	0	LB	Km	1	20231101	459	15.1	2.31535	39.319		0.94	0.99	0.95	0.96
981	ECK3508	yhjE	b3523	predicted inner membrane transport protein	1	39	18	LB	0	LB	Km	1	20231101	431	16.9	2.24212	41.397		0.96	1.11	0.94	1.03
981	ECK3349	fic	b3361	adenosine monophosphate-protein transferase domain protein;RpoS-regulated;predicted toxin gene	1	40	18	LB	0	LB	Km	1	20231101	495	15.2	2.52123	41.724		1.03	0.99	1.04	1.04
981	ECK2155	rihB	b2162	ribonucleoside hydrolase 2;pyrimidine specific;silent gene in operon with nupX nucleoside transport protein;induced by AI-2 pheromone	1	41	18	LB	0	LB	Km	1	20231101	461	14.6	2.43346	38.401		0.96	0.97	1.01	0.97
981	ECK3551	yiaA	b3562	predicted YiaAB family inner membrane protein	1	42	18	LB	0	LB	Km	1	20231101	442	15.6	2.31474	37.685		0.92	1.04	0.93	0.96
981	ECK3267	yrdB	b3280	predicted DUF1488 family protein	1	43	18	LB	0	LB	Km	1	20231101	447	15.5	2.28806	38.201		0.95	1.01	0.96	0.99
981	ECK1666	ydhU	b1670	predicted cytochrome b subunit of YdhYVWXUT oxidoreductase complex	1	44	18	LB	0	LB	Km	1	20231101	505	14.5	2.63091	38.938		1.08	0.95	1.12	1.02
981	ECK2495	purM	b2499	phosphoribosylaminoimidazole synthetase	1	45	18	LB	0	LB	Km	1	20231101	464	13.9	2.1752	31.365		0.93	0.92	0.91	0.82
981	ECK1538			Qin prophage;predicted site-specific recombinase	1	46	18	LB	0	LB	Km	1	20231101	551	15.5	2.2197	36.325		1.05	1.03	0.95	0.96
981	ECK3420	yhgN	b3434	predicted UPF0056 inner membrane antibiotic transport protein	1	47	18	LB	0	LB	Km	1	20231101	623	14.7	2.60384	41.926		1.06	0.97	1.04	1.06
981		wt1	wt		1	48	18	LB	0	LB	Km	1	20231101	1024	14.7	2.74785	40.983		0.99	0.96	1.03	0.99
981		wt0	wt		1	1	19	LB	0	LB	Km	1	20231101	1129	16.7	2.47503	43.779		0.94	1.02	0.96	0.96
981	ECK4099	phnC	b4106	phosphonate/organophosphate ester transport protein subunit	1	2	19	LB	0	LB	Km	1	20231101	812	16.6	2.37885	41.99		1.02	1.06	0.97	0.99
981	ECK0504	ybbW	b0511	predicted allantoin transport protein	1	3	19	LB	0	LB	Km	1	20231101	736	15.7	2.38527	41.701		1.03	0.99	1	1.02
981	ECK1959	dcm	b1961	DNA cytosine methyltransferase;internal cytosine methylated	1	4	19	LB	0	LB	Km	1	20231101	653	16	2.33379	42.122		0.93	1.02	0.98	1
981	ECK4352	dnaT	b4362	DNA biosynthesis protein (primosomal protein I)	1	5	19	LB	0	LB	Km	1	20231101	475	17.7	2.09169	43.505		0.72	1.15	0.89	1.04
981	ECK4279	fecC	b4289	ferric citrate ABC superfamily transporter;permease	1	6	19	LB	0	LB	Km	1	20231101	637	15.3	2.31718	40.425		1.01	0.98	1.01	0.98
981	ECK0598	dsbG	b0604	thiol:disulfide interchange protein;periplasmic;molecular chaperone;multicopy resistance to DTT;mutants accumulate reduced proteins	1	7	19	LB	0	LB	Km	1	20231101	673	15.1	2.43691	40.241		1.06	0.97	1.06	0.99
981	ECK0150	fhuC	b0151	ABC superfamily transporter ATPase;Fe(3+)-ferrichrome uptake	1	8	19	LB	0	LB	Km	1	20231101	622	15.2	2.30851	41.579		0.99	0.99	1.01	1.01
981	ECK2835	galR	b2837	transcription regulator;repressor;of mgl and gal operons	1	9	19	LB	0	LB	Km	1	20231101	657	15.1	2.54226	43.887		1.04	0.99	1.1	1.07
981	ECK1820	rrmA	b1822	23S rRNA m(1) G745 methyltransferase;SAM (S-adenosyl-L-methionine)-dependent	1	10	19	LB	0	LB	Km	1	20231101	555	16.4	2.23113	39.351		0.92	1.06	0.99	0.97
981	ECK1119	trmU	b1133	tRNA (5-methylaminomethyl-2-thiouridylate)-methyltransferase tRNA(Gln,Lys,Glu);U34 2-thiouridylase;first step in mnm(5)-s(2) U34-tRNA synthesis;TusE binding partner;antisuppressor	1	11	19	LB	0	LB	Km	1	20231101	504	19.1	1.70348	37.427		0.82	1.25	0.76	0.93
981	ECK4229	yjgA	b4234	ribosome-associated UPF0307 family protein;x96 protein	1	12	19	LB	0	LB	Km	1	20231101	609	15.8	2.3249	41.771		0.94	1.05	1.01	1.03
981	ECK1992	isrC	b4435	CP4-44 cryptic prophage sRNA	1	13	19	LB	0	LB	Km	1	20231101	535	16.1	2.24542	42.284		0.85	1.06	0.99	1.04
981	ECK2481	hyfE	b2485	hydrogenase 4;membrane subunit	1	14	19	LB	0	LB	Km	1	20231101	608	14.1	2.50218	41.489		1.01	0.91	1.11	1.03
981	ECK3529	dppC	b3542	dipeptide/heme transport;permease;also transports 5-aminolevulinic acid	1	15	19	LB	0	LB	Km	1	20231101	607	15.2	2.33204	41.009		1.02	1	1.03	1.02
981	ECK0697	phr	b0708	deoxyribodipyrimidine photolyase;FAD-binding	1	16	19	LB	0	LB	Km	1	20231101	589	14.9	2.11637	38.668		0.99	0.98	0.94	0.95
981	ECK1654	purR	b1658	transcription regulator;hypoxanthine-binding;DNA-binding	1	17	19	LB	0	LB	Km	1	20231101	622	15.7	2.15364	39.799		1.07	1.04	0.96	0.98
981	ECK1715	rpmI	b1717	50S ribosomal subunit protein L35	1	18	19	LB	0	LB	Km	1	20231101	547	15.8	2.29055	41.094		0.94	1.03	1.01	1
981	ECK1291	puuP	b1296	putrescine importer	1	19	19	LB	0	LB	Km	1	20231101	632	15.3	2.25161	40.308		1.07	1	1.01	0.99
981	ECK4241	pyrL	b4246	pyrBI operon leader peptide	1	20	19	LB	0	LB	Km	1	20231101	647	14.1	2.42652	42.184		1.13	0.91	1.1	1.03
981	ECK3899	rhaR	b3906	transcription regulator of rhaSR;L-rhamnose-binding;DNA-binding	1	21	19	LB	0	LB	Km	1	20231101	552	15.5	2.30885	41.809		0.96	1.02	1.04	1.03
981	ECK4026	malE	b4034	maltose ABC superfamily transporter;periplasmic maltose binding protein	1	22	19	LB	0	LB	Km	1	20231101	595	15.4	2.2532	40.722		1.05	1	1.02	1
981	ECK2106	mrp	b2113	antiporter inner membrane protein	1	23	19	LB	0	LB	Km	1	20231101	553	15.3	2.21849	39.966		0.95	1.01	0.99	0.97
981	ECK0364	tauC	b0367	permease component taurine transport system	1	24	19	LB	0	LB	Km	1	20231101	511	15.1	2.17317	39.96		0.9	0.97	0.98	0.96
981	ECK0878	cydD	b0887	glutathione;cysteine export permease/ATP-binding protein;ABC superfamily transporter;N-terminal fragment permease domain and C-terminal fragment cytoplasmic ATP-binding domain	1	25	19	LB	0	LB	Km	1	20231101	359	19.9	1.79351	41.444		0.63	1.31	0.8	1
981	ECK2671	proV	b2677	glycine betaine/proline ABC superfamily transporter periplasmic binding protein	1	26	19	LB	0	LB	Km	1	20231101	521	15.1	2.39904	41.381		0.92	1	1.06	1
981	ECK3276	trkA	b3290	NAD-binding component of TrK potassium transport protein	1	27	19	LB	0	LB	Km	1	20231101	675	15.9	2.36249	43.452		1.2	1.04	1.02	1.03
981	ECK4285	yjhF	b4296	KpLE2 phage family protein element;predicted GntP family protein transport protein	1	28	19	LB	0	LB	Km	1	20231101	543	14.9	2.16054	40.479		1.01	0.96	0.99	0.98
981	ECK2399	xapR	b2405	transcription regulator of xapAB;DNA-binding	1	29	19	LB	0	LB	Km	1	20231101	507	15.8	2.28117	42.366		0.91	1.03	1	1.01
981	ECK4079	alsC	b4086	D-allose transport;membrane component	1	30	19	LB	0	LB	Km	1	20231101	545	15.3	2.3887	41.803		1.04	0.98	1.06	1
981	ECK1111	potB	b1125	shifted translation start -30 nt;AUG start codon;spermidine/putrescine ABC superfamily transporter permease	1	31	19	LB	0	LB	Km	1	20231101	524	15.5	2.34202	41.674		1	1	1.01	0.97
981	ECK0199	metN	b0199	ABC superfamily transporter ATPase;L;D-methionine uptake;methionine sulfoximine sensitivity	1	32	19	LB	0	LB	Km	1	20231101	469	18.1	2.12464	43.561		0.89	1.16	0.92	1.03
981	ECK1039	lpxL	b1054	Lipid A synthesis;KDO2-lipid IVA lauroyl-ACP acyltransferase;not under heat shock regulation;membrane protein affecting cell division;growth;and high-temperature survival	1	33	19	LB	0	LB	Km	1	20231101	532	15.2	2.41075	41.857		1.04	0.97	1.03	0.99
981	ECK4206	ytfF	b4210	predicted DMT transport protein family inner membrane protein	1	34	19	LB	0	LB	Km	1	20231101	575	15.2	2.61517	44.717		1.13	0.97	1.13	1.06
981	ECK3396	feoB	b3409	predicted ferrous iron permease with GTP-binding domain	1	35	19	LB	0	LB	Km	1	20231101	497	15.3	2.34346	41.234		0.93	1.01	0.97	0.97
981	ECK4286	yjhG	b4297	KpLE2 phage family protein element;predicted dehydratase	1	36	19	LB	0	LB	Km	1	20231101	459	16.3	2.2878	42.111		0.89	1.07	0.94	1
981	ECK4365	yjjG	b4374	predicted dUMP phosphatase	1	37	19	LB	0	LB	Km	1	20231101	430	16.9	2.21763	40.85		0.9	1.1	0.9	0.98
981	ECK3124	agaS	b3136	tagatose-6-phosphate ketose/aldose isomerase	1	38	19	LB	0	LB	Km	1	20231101	552	14.4	2.49028	39.793		1.11	0.96	1.01	0.96
981	ECK2436	eutB	b2441	ethanolamine ammonia lyase;large subunit;adenosylcobalamine-dependent;concerted induction requires both B12 and ethanolamine;heterodimeric	1	39	19	LB	0	LB	Km	1	20231101	474	15.2	2.43536	40.762		1.04	1.01	1.01	1.01
981	ECK1605	tus	b1610	inhibitor of replication at Ter;DNA-binding protein	1	40	19	LB	0	LB	Km	1	20231101	527	13.8	2.66219	39.916		1.08	0.9	1.09	0.99
981	ECK4380	serB	b4388	3-phosphoserine phosphatase	1	41	19	LB	0	LB	Km	1	20231101	417	15.7	2.29777	38.945		0.85	1.05	0.95	0.97
981	ECK2303	hisJ	b2309	histidine/lysine/arginine/ornithine transport protein subunit	1	42	19	LB	0	LB	Km	1	20231101	508	14.7	2.5591	38.707		1.04	0.99	1.02	0.98
981	ECK3216	dcuD	b3227	predicted transport protein;DcuC paralog of unknown function	1	43	19	LB	0	LB	Km	1	20231101	552	15.6	2.55115	40.959		1.16	1.02	1.06	1.04
981	ECK4383	yjjK	b4391	energy-dependent translational throttle A;ABC-F family protein	1	44	19	LB	0	LB	Km	1	20231101	447	14.8	2.19763	34.71		0.95	0.98	0.93	0.89
981	ECK0558	envY	b0566	thermoregulatory regulator (activator) of porin expression;AraC family protein	1	45	19	LB	0	LB	Km	1	20231101	551	14.8	2.49487	36.878		1.09	0.99	1.03	0.96
981	ECK2657	gabP	b2663	gamma-aminobutyrate (GABA) permease;membrane protein	1	46	19	LB	0	LB	Km	1	20231101	494	15.1	2.40664	38.16		0.93	1.01	1.02	1
981	ECK0254	yafZ	b0252	CP4-6 cryptic prophage predicted protein	1	47	19	LB	0	LB	Km	1	20231101	484	16.2	2.18915	38.528		0.81	1.08	0.87	0.97
981		wt0	wt		1	48	19	LB	0	LB	Km	1	20231101	1054	14.9	2.76163	42.297		1.01	0.99	1.03	1.01
981		wt0	wt		1	1	20	LB	0	LB	Km	1	20231101	1133	16.6	2.57944	45.527		0.96	1.01	1.02	1.01
981	ECK1764	sppA	b1766	protease IV (signal peptide peptidase)	1	2	20	LB	0	LB	Km	1	20231101	691	14.9	2.1388	36.332		0.88	0.95	0.89	0.86
981	ECK1768	ydjF	b1770	predicted DNA-binding DeoR family transcription regulator	1	3	20	LB	0	LB	Km	1	20231101	685	16.2	2.46537	43.871		0.97	1.02	1.06	1.08
981	ECK0538	ybcN	b0547	DLP12 cryptic prophage;predicted recombination protein;SSB and ssDNA binding protein	1	4	20	LB	0	LB	Km	1	20231101	619	15.6	2.30433	40.301		0.9	0.99	0.99	0.97
981	ECK4318	yjiE	b4327	Hypochlorite-responsive transcription factor	1	5	20	LB	0	LB	Km	1	20231101	693	15.3	2.35115	41.164		1.07	0.99	1.02	0.99
981	ECK2352	yfdO	b2358	CPS-53 (KpLE1) cryptic prophage predicted defective phage replication protein O	1	6	20	LB	0	LB	Km	1	20231101	577	15.6	2.19736	38.987		0.93	0.99	0.98	0.95
981	ECK1601	folM	b1606	dihydromonapterin reductase;tetrahydromonapterin synthesis;NADPH-dependent;dihydrofolate reductase isozyme	1	7	20	LB	0	LB	Km	1	20231101	515	15.5	2.15957	38.252		0.83	0.99	0.96	0.95
981	ECK1466	yddL	b1472	predicted lipoprotein	1	8	20	LB	0	LB	Km	1	20231101	623	15.7	2.24438	41.728		1.01	1.03	1	1.02
981	ECK0761	ybhC	b0772	predicted acyl-CoA thioesterase;verified lipoprotein of unknown function	1	9	20	LB	0	LB	Km	1	20231101	672	15.6	2.298	41.704		1.09	1.02	1.01	1.03
981	ECK3521	bcsE	b3536	shifted translation start +12 nt;GUG start codon;cellulose production protein	1	10	20	LB	0	LB	Km	1	20231101	593	15.9	2.22586	39.195		1.01	1.02	1.01	0.97
981	ECK0674	ybfF	b0686	predicted acyl CoA esterase of unknown function;displays esterase activity toward palmitoyl-CoA;malonyl-CoA and pNP-butyrate	1	11	20	LB	0	LB	Km	1	20231101	637	15.6	2.2352	40.263		1.06	1.02	1.02	1.01
981	ECK1520	yneK	b1527	predicted protein	1	12	20	LB	0	LB	Km	1	20231101	719	16.7	2.18231	40.282		1.14	1.11	0.97	1
981	ECK1604	rstB	b1609	two-component regulatory system sensory histidine kinase protein (autophosphorylation site,His221);RstA is partner response regulator	1	13	20	LB	0	LB	Km	1	20231101	517	14.2	2.12206	36.176		0.84	0.94	0.95	0.9
981	ECK2222	yfaA	b2230	predicted DUF2138 family protein;host defense protein	1	14	20	LB	0	LB	Km	1	20231101	576	15.3	2.28419	40.699		0.98	0.99	1.04	1.02
981	ECK1507	lsrC	b1514	autoinducer 2 import system permease protein	1	15	20	LB	0	LB	Km	1	20231101	580	14.6	2.39726	41.315		0.99	0.96	1.09	1.03
981	ECK0572	ybdJ	b0580	predicted DUF1158 family inner membrane protein	1	16	20	LB	0	LB	Km	1	20231101	620	14.4	2.36043	40.903		1.06	0.94	1.08	1.01
981	ECK2278	nuoF	b2284	NADH:ubiquinone oxidoreductase;chain F	1	17	20	LB	0	LB	Km	1	20231101	454	16.3	1.72476	35.678		0.8	1.08	0.79	0.89
981	ECK2237	ypaA	b4543	predicted protein	1	18	20	LB	0	LB	Km	1	20231101	580	14.7	2.43694	40.469		1.02	0.96	1.1	1
981	ECK1696	ydiR	b1698	predicted electron transfer flavoprotein;FAD-binding subunit;may have role in a redox process	1	19	20	LB	0	LB	Km	1	20231101	529	15	2.21142	40.268		0.92	0.99	1.02	1
981	ECK0559	ybcH	b0567	predicted PRK09936 family protein	1	20	20	LB	0	LB	Km	1	20231101	471	15.1	2.08734	38.069		0.84	0.98	0.97	0.94
981	ECK0488	tesA	b0494	multifunctional acyl-CoA thioesterase I and protease I and lysophospholipase L1	1	21	20	LB	0	LB	Km	1	20231101	505	15	2.15673	39.247		0.9	0.99	1	0.97
981	ECK2428	yfeZ	b2433	predicted inner membrane protein	1	22	20	LB	0	LB	Km	1	20231101	573	15.8	2.23246	40.525		1.03	1.03	1.03	1.01
981	ECK3770	rep	b3778	DNA helicase and single-stranded DNA-dependent ATPase	1	23	20	LB	0	LB	Km	1	20231101	588	15.2	2.32504	41.059		1.04	1	1.06	1
981	ECK1539			Qin prophage;predicted tail fibre assembly protein	1	24	20	LB	0	LB	Km	1	20231101	567	15.9	2.37901	43.121		1.02	1.02	1.09	1.04
981	ECK0969	appC	b0978	cytochrome bd-II oxidase;subunit I	1	25	20	LB	0	LB	Km	1	20231101	550	15.3	2.07644	38.589		0.98	1.01	0.95	0.95
981	ECK3924	hslV	b3932	peptidase component of HslUV protease	1	26	20	LB	0	LB	Km	1	20231101	539	15.4	2.22118	40.265		0.97	1.02	1.01	0.99
981	ECK4145	blc	b4149	OM (outer membrane) lipoprotein;cell division and growth function;prokaryotic lipocalin	1	27	20	LB	0	LB	Km	1	20231101	568	15.1	2.40191	42.729		1.03	0.98	1.06	1.02
981	ECK1021	ycdY	b1035	redox enzyme maturation protein (REMP) chaperone for YcdX;acts as a chaperone that increases YcdX activity;maybe by facilitating the correct insertion of zinc ions into the catalytic site of YcdX;required for swarming phenotype	1	28	20	LB	0	LB	Km	1	20231101	525	15.1	2.27631	41.858		1	0.97	1.07	1.02
981	ECK1514	uxaB	b1521	altronate oxidoreductase;NAD-dependent	1	29	20	LB	0	LB	Km	1	20231101	609	15.4	2.49556	44.771		1.11	1	1.12	1.08
981	ECK3223	degQ	b3234	periplasmic serine endoprotease	1	30	20	LB	0	LB	Km	1	20231101	606	14.7	2.42946	41.613		1.17	0.94	1.11	1
981	ECK1887	tar	b1886	methyl-accepting chemotaxis protein (MCP) II	1	31	20	LB	0	LB	Km	1	20231101	469	15	2.05225	38.35		0.91	0.96	0.9	0.9
981	ECK1140	ycfK	b1154	e14 prophage;predicted protein	1	32	20	LB	0	LB	Km	1	20231101	472	16.4	2.18994	41.424		0.92	1.05	0.97	0.99
981	ECK0107	ppdD	b0108	predicted major pilin subunit prelipin peptidase dependent protein	1	33	20	LB	0	LB	Km	1	20231101	498	16.1	2.20548	41.81		0.99	1.03	0.97	1
981	ECK2158	yeiN	b2165	pseudouridine 5'-phosphate glycosidase	1	34	20	LB	0	LB	Km	1	20231101	463	16.5	2.27138	42.204		0.93	1.05	1.01	1.01
981	ECK2326	yfcO	b2332	predicted DUF2544 family protein OM (outer membrane) protein	1	35	20	LB	0	LB	Km	1	20231101	541	15.2	2.27373	40.356		1.03	1	0.97	0.96
981	ECK1534	ydfZ	b1541	predicted selenoprotein	1	36	20	LB	0	LB	Km	1	20231101	410	17.1	2.06915	40.269		0.81	1.12	0.87	0.96
981	ECK2338	fadL	b2344	OM (outer membrane) long-chain fatty acid receptor transport protein	1	37	20	LB	0	LB	Km	1	20231101	572	13.9	2.50144	40.309		1.21	0.9	1.05	0.98
981	ECK2249	yfbH	b2256	Undecaprenyl phosphate-aminoarabinose deformylase	1	38	20	LB	0	LB	Km	1	20231101	455	16.4	2.31435	42.171		0.93	1.09	0.97	1.03
981	ECK1024	csgF	b1038	curli nucleation OM (outer membrane) protein of CsgB;CsgEFG curlin secretion complex	1	39	20	LB	0	LB	Km	1	20231101	482	15.3	2.45224	39.635		1.07	1.01	1.05	0.98
981	ECK0742	ybgS	b0753	predicted periplasmic protein	1	40	20	LB	0	LB	Km	1	20231101	480	16.2	2.05126	36.884		1.01	1.06	0.86	0.92
981	ECK3602	gpmI	b3612	phosphoglycerate mutase;Mn-dependent;cofactor-independent;iPGM;monomeric	1	41	20	LB	0	LB	Km	1	20231101	543	15.9	2.56118	42.67		1.13	1.07	1.08	1.07
981	ECK2266	yfbM	b2272	predicted DUF1877 family protein	1	42	20	LB	0	LB	Km	1	20231101	469	14.8	2.57284	39.326		0.98	1	1.05	1
981	ECK1697	ydiS	b1699	predicted oxidoreductase with FAD/NAD(P)-binding domain;may accept electrons from YdiQ/YdiR and reduces a quinone	1	43	20	LB	0	LB	Km	1	20231101	421	15.5	2.28718	38.476		0.9	1.02	0.97	0.99
981	ECK0374	yaiY	b0379	predicted inner membrane protein;DUF2755 family protein	1	44	20	LB	0	LB	Km	1	20231101	403	16.7	2.03643	35.885		0.87	1.1	0.88	0.93
981	ECK3490	slp	b3506	OM (outer membrane) lipoprotein	1	45	20	LB	0	LB	Km	1	20231101	413	15.7	2.18023	35.851		0.84	1.05	0.92	0.94
981	ECK2454	eutT	b2459	cobalamin adenosyl transferase	1	46	20	LB	0	LB	Km	1	20231101	529	14.9	2.45347	38.43		1.02	1	1.06	1.01
981	ECK0790	ybiC	b0801	predicted dehydrogenase	1	47	20	LB	0	LB	Km	1	20231101	553	14.8	2.39541	38.417		0.95	0.99	0.98	0.97
981		wt1	wt		1	48	20	LB	0	LB	Km	1	20231101	1088	15.5	2.56553	41.293		1.06	1.03	0.98	0.99
981		wt0	wt		1	1	21	LB	0	LB	Km	1	20231101	1207	17.3	2.57545	47.004		1.03	1.05	1	1.04
981	ECK3688	yidX	b3696	predicted lipoproteinC	1	2	21	LB	0	LB	Km	1	20231101	759	16.1	2.42594	41.409		0.97	1.02	1	0.98
981	ECK2727	ygbA	b2732	predicted protein	1	3	21	LB	0	LB	Km	1	20231101	653	16.8	2.34378	40.683		0.93	1.05	0.99	1
981	ECK1956	yedI	b1958	shifted translation start +6 nt;UUG start codon;predicted DUF808 family inner membrane protein;Vibrio cholerae mutK homolog	1	4	21	LB	0	LB	Km	1	20231101	751	15.9	2.24968	39.96		1.09	1.01	0.95	0.96
981	ECK1370	ynaE	b1544	Rac cryptic prophage;predicted cold shock protein;predicted YnaE/YdfK family transcription regulator	1	5	21	LB	0	LB	Km	1	20231101	571	15.7	2.43598	43.493		0.89	1.01	1.04	1.05
981	ECK3681	yidR	b3689	predicted DUF3748 family protein	1	6	21	LB	0	LB	Km	1	20231101	714	15.2	2.40843	41.588		1.15	0.96	1.05	1.01
981	ECK1554	ydfU	b1560	Qin prophage;predicted DUF968 family protein	1	7	21	LB	0	LB	Km	1	20231101	625	15	2.36906	39.233		1.01	0.95	1.04	0.97
981	ECK1242	yciU	b1248	predicted UPF0263 family protein	1	8	21	LB	0	LB	Km	1	20231101	693	15.3	2.31126	40.491		1.13	0.99	1.01	0.99
981	ECK0308	ykgH	b0310	predicted inner membrane protein	1	9	21	LB	0	LB	Km	1	20231101	518	17	2.23735	40.027		0.84	1.1	0.97	0.98
981	ECK1454	ydcC	b1460	predicted H repeat-associated transposase	1	10	21	LB	0	LB	Km	1	20231101	571	15.2	2.53753	43.914		0.98	0.97	1.13	1.09
981	ECK1578	ynfB	b1583	predicted UPF0482 family protein periplasmic protein	1	11	21	LB	0	LB	Km	1	20231101	552	15.5	2.35188	41.616		0.93	1.01	1.06	1.04
981	ECK0640	ybeT	b0647	predicted Sel1 family protein TPR family protein repeat protein	1	12	21	LB	0	LB	Km	1	20231101	565	15.3	2.27784	39.832		0.9	1.01	1	0.99
981	ECK0551	ybcW	b0559	DLP12 cryptic prophage;predicted protein	1	13	21	LB	0	LB	Km	1	20231101	594	15.4	2.30959	41.068		0.97	1.01	1.02	1.02
981	ECK0820	yliB	b0830	glutathione periplasmic binding protein;ABC superfamily protein transport protein	1	14	21	LB	0	LB	Km	1	20231101	571	16.1	2.01233	37.016		0.98	1.03	0.9	0.92
981	ECK1703	ydiE	b1705	predicted hemin uptake protein HemP homolog	1	15	21	LB	0	LB	Km	1	20231101	500	15.4	2.22954	40.422		0.86	1.01	0.99	1.01
981	ECK2426	yfeX	b2431	predicted deferrrochelatase;cytoplasmic;involved in recovery of exogenous heme iron	1	16	21	LB	0	LB	Km	1	20231101	597	15.6	2.1304	37.861		1.03	1.01	0.95	0.94
981	ECK1781	yeaG	b1783	protein kinase;autokinase	1	17	21	LB	0	LB	Km	1	20231101	620	14.8	2.26867	40.042		1.09	0.97	1.02	1
981	ECK1056	flgM	b1071	anti-sigma 28 (FliA) factor;regulator of FlhD	1	18	21	LB	0	LB	Km	1	20231101	570	15.1	2.28035	41.074		1.01	0.98	1.01	1.01
981	ECK1686	rprA	b4431	sRNA antisense activator for RpoS translation;Hfq-dependent	1	19	21	LB	0	LB	Km	1	20231101	565	16	2.02053	38.984		0.98	1.04	0.91	0.96
981	ECK0248	ykfH	b4504	CP4-6 cryptic prophage predicted protein	1	20	21	LB	0	LB	Km	1	20231101	501	16	2.03247	38.772		0.9	1.03	0.93	0.95
981	ECK1320	tpx	b1324	lipid hydroperoxide peroxidase	1	21	21	LB	0	LB	Km	1	20231101	557	15.6	2.17356	40.152		1	1.02	0.99	0.99
981	ECK1165	ycgJ	b1177	predicted Fels-1 prophage family protein	1	22	21	LB	0	LB	Km	1	20231101	546	14.7	2.34206	41.517		0.99	0.95	1.06	1.03
981	ECK1795	yeaR	b1797	predicted DUF1971 family protein;nitrate-inducible	1	23	21	LB	0	LB	Km	1	20231101	541	15.4	2.14754	40.066		0.96	1.01	0.96	0.98
981	ECK2786	yqcC	b2792	predicted DUF446 family protein	1	24	21	LB	0	LB	Km	1	20231101	563	14.9	2.26668	41.343		1.02	0.95	1.02	1
981	ECK3161	argG	b3172	argininosuccinate synthase	1	25	21	LB	0	LB	Km	1	20231101	559	15.1	2.39333	42.428		1	0.99	1.07	1.04
981	ECK1189	dhaR	b1201	transcription regulator (activator) of dhaKLM operon	1	26	21	LB	0	LB	Km	1	20231101	497	15.8	2.14688	40.293		0.9	1.03	0.95	0.99
981	ECK1373	micC	b4427	sRNA antisense regulator of OmpC translation;Hfq-dependent	1	27	21	LB	0	LB	Km	1	20231101	589	16	2.32303	43.957		1.07	1.04	1	1.05
981	ECK2325	yfcN	b2331	predicted DNA endonuclease	1	28	21	LB	0	LB	Km	1	20231101	501	15.7	2.17805	40.422		0.95	1	1	0.99
981	ECK4512	sokE	b4700	sRNA at remnant mokE/hokE locus	1	29	21	LB	0	LB	Km	1	20231101	531	15.2	2.27454	39.967		0.97	0.98	1	0.96
981	ECK3771	gpp	b3779	shifted translation start -9 nt;AUG start codon;guanosine pentaphosphatase and exopolyphosphatase	1	30	21	LB	0	LB	Km	1	20231101	564	15.3	2.45139	42.168		1.09	0.97	1.1	1.02
981	ECK2643	ypjF	b2646	CP4-57 cryptic prophage toxin of YpjF-YfjZ toxin-antitoxin system	1	31	21	LB	0	LB	Km	1	20231101	533	16.1	2.40401	44.961		1.04	1.03	1.04	1.06
981	ECK0189	yaeP	b4406	predicted UPF0253 family protein;multi-copy suppressor of rfaH anti-termination defect responsible for reduced hlyCABD expression	1	32	21	LB	0	LB	Km	1	20231101	514	14.9	2.27048	41.385		1	0.94	0.99	0.99
981	ECK1123	ymfD	b1137	shifted translation start +12 nt;UUG start codon;e14 prophage;predicted SAM (S-adenosyl-L-methionine)-dependent methyltransferase	1	33	21	LB	0	LB	Km	1	20231101	489	16.9	2.19673	42.368		0.98	1.07	0.94	1.01
981	ECK4356	bglJ	b4366	LuxR family protein transcription regulator (activator) of silent bgl operon	1	34	21	LB	0	LB	Km	1	20231101	496	15.6	2.50949	44.982		1	0.99	1.09	1.07
981	ECK1961	yedR	b1963	predicted inner membrane protein	1	35	21	LB	0	LB	Km	1	20231101	475	16.3	2.29438	43.572		0.91	1.06	0.96	1.03
981	ECK2470	ypfI	b2474	elongator methionine tRNA (ac4C34) acetyltransferase	1	36	21	LB	0	LB	Km	1	20231101	442	17.1	2.08385	40.747		0.87	1.11	0.87	0.97
981	ECK0218	yafU	b0218	pseudogene	1	37	21	LB	0	LB	Km	1	20231101	462	16.3	2.25029	41.851		0.98	1.04	0.93	1.01
981	ECK0507	glxK	b0514	Glycerate 3-kinase;glyoxylate-inducible;GKII;produces 3-phospho-glycerate	1	38	21	LB	0	LB	Km	1	20231101	536	15.7	2.33621	40.941		1.1	1.03	0.96	1
981	ECK1568	dicF	b1574	Qin prophage DicF antisense sRNA;inhibits ftsZ	1	39	21	LB	0	LB	Km	1	20231101	433	15.3	2.35019	40.933		0.96	1	0.99	1.01
981	ECK1176	ycgB	b1188	predicted SpoVR family protein stationary phase protein	1	40	21	LB	0	LB	Km	1	20231101	462	15.7	2.49315	42.502		0.97	1.02	1.03	1.05
981	ECK1631	gst	b1635	Glutathione S-transferase;hydrogen peroxide resistance	1	41	21	LB	0	LB	Km	1	20231101	453	15.2	2.41994	40.1		0.94	1.01	1.01	1
981	ECK3399	bioH	b3412	Pimeloyl-ACP methyl ester carboxylesterase;short acyl chain carboxylesterase;binds CoA;biotin synthesis blocked prior to pimeloyl CoA formation	1	42	21	LB	0	LB	Km	1	20231101	505	15.2	2.5576	40.826		1.06	1.01	1.03	1.03
981	ECK1847	yebE	b1846	predicted DUF533 family inner membrane protein	1	43	21	LB	0	LB	Km	1	20231101	492	15.2	2.48728	39.508		1.05	0.99	1.04	1.01
981	ECK0234	yafO	b0233	mRNA interferase toxin of YafO-YafN toxin-antitoxin system;toxin component of a toxin-antitoxin (TA) module;translation-dependent mRNA interferase	1	44	21	LB	0	LB	Km	1	20231101	423	15.5	2.32494	38.675		0.91	1.01	0.99	1
981	ECK1503	ydeK	b4696	predicted defective OM autotransporter adhesin;AidA homolog	1	45	21	LB	0	LB	Km	1	20231101	595	14	2.77744	39.154		1.21	0.93	1.15	1.02
981	ECK2709	ascG	b2714	transcription regulator;regulator (repressor) of cryptic asc operon;DNA-binding	1	46	21	LB	0	LB	Km	1	20231101	496	15.4	2.2016	37.173		0.95	1.02	0.94	0.97
981	ECK2615	yfjG	b2619	shifted translation start +39 nt;AUG start codon;toxic protein;;predicted UPF0083 family protein	1	47	21	LB	0	LB	Km	1	20231101	414	16.7	1.97109	36.129		0.71	1.11	0.79	0.91
981		wt0	wt		1	48	21	LB	0	LB	Km	1	20231101	1026	14.4	2.78503	41.42		1	0.95	1.04	0.99
981		wt0	wt		1	1	22	LB	0	LB	Km	1	20231101	1211	16.7	2.62366	46.901		1.02	1	1.04	1.04
981	ECK4191	ulaC	b4195	L-ascorbate-specific enzyme IIA component of PTS	1	2	22	LB	0	LB	Km	1	20231101	710	17.8	2.22488	40.827		0.9	1.12	0.93	0.97
981	ECK3452	yhhN	b3468	predicted TMEM86 family inner membrane protein	1	3	22	LB	0	LB	Km	1	20231101	776	15.3	2.35885	39.749		1.1	0.95	1.02	0.98
981	ECK2870	yqeA	b2874	predicted carbonate kinase	1	4	22	LB	0	LB	Km	1	20231101	590	17.8	2.2794	41.693		0.85	1.11	0.98	1
981	ECK3885	fdoI	b3892	formate dehydrogenase-O cytochrome b556 subunit;aerobic	1	5	22	LB	0	LB	Km	1	20231101	670	15.4	2.42701	42.704		1.03	0.98	1.05	1.03
981	ECK2245	ais	b2252	predicted LPS core heptose(II)-phosphate phosphatase;aluminum-inducible protein;Salmonella ortholog is regulated by PmrAB(BasRS)	1	6	22	LB	0	LB	Km	1	20231101	626	16	2.2971	40.963		1	1	1.02	1
981	ECK3280	yhdN	b3293	predicted DUF1992 family protein	1	7	22	LB	0	LB	Km	1	20231101	573	16.4	2.14503	40.82		0.92	1.03	0.96	1.01
981	ECK4305	fimA	b4314	Fimbrin type 1;major structural subunit;phase variation	1	8	22	LB	0	LB	Km	1	20231101	633	15.9	2.11739	39.775		1.03	1.02	0.94	0.96
981	ECK4232	nrdG	b4237	anaerobic ribonucleotide reductase activating protein	1	9	22	LB	0	LB	Km	1	20231101	604	15.4	2.16556	39.206		0.98	0.99	0.95	0.96
981	ECK3480	uspA	b3495	universal stress global response regulator	1	10	22	LB	0	LB	Km	1	20231101	541	16.2	2.21704	39.857		0.92	1.02	1	0.98
981	ECK3363	yhfS	b3376	FNR-regulated pyridoxal phosphate-dependent aminotransferase family protein	1	11	22	LB	0	LB	Km	1	20231101	651	15.3	2.16789	39.415		1.08	0.98	0.99	0.98
981	ECK0514	ybcF	b0521	predicted carbonate kinase	1	12	22	LB	0	LB	Km	1	20231101	545	16.1	2.12806	40.504		0.86	1.05	0.95	1
981	ECK1558	relB	b1564	antitoxin of RelE-RelB toxin-antitoxin system;transcription regulator	1	13	22	LB	0	LB	Km	1	20231101	566	15.6	2.16508	39.248		0.91	1.01	0.97	0.97
981	ECK4010	iclR	b4018	transcription regulator;DNA-binding	1	14	22	LB	0	LB	Km	1	20231101	639	14.7	2.42452	40.011		1.08	0.93	1.1	1
981	ECK0510	allD	b0517	ureidoglycolate dehydrogenase: allantoin for anaerobic nitrogen	1	15	22	LB	0	LB	Km	1	20231101	584	15	2.29521	40.937		1	0.97	1.04	1.02
981	ECK2538	hcaB	b2541	2,3-dihydroxy-2,3-dihydrophenylpropionate dehydrogenase	1	16	22	LB	0	LB	Km	1	20231101	539	16.2	2.13211	40.378		0.92	1.04	0.97	0.99
981	ECK1276	pyrF	b1281	orotidine-5'-phosphate decarboxylase	1	17	22	LB	0	LB	Km	1	20231101	570	15.6	1.90904	35.949		1	1.01	0.87	0.89
981	ECK3434	ugpC	b3450	glycerol-3-phosphate transport protein subunit	1	18	22	LB	0	LB	Km	1	20231101	579	15.7	2.20058	39.581		1.02	1.01	0.99	0.97
981	ECK3601	yibN	b3611	predicted rhodanese-related sulfurtransferase	1	19	22	LB	0	LB	Km	1	20231101	587	15.1	2.37748	42.208		1.01	0.97	1.09	1.04
981	ECK3131	yraI	b3143	predicted periplasmic pilin chaperone of yraHIJK fimbrial operon;may contribute to adhesion to various surfaces in specific environmental niches	1	20	22	LB	0	LB	Km	1	20231101	561	15.8	2.051	38.094		1	1	0.95	0.93
981	ECK0232	dinB	b0231	DNA polymerase IV;capable of translesion synthesis;overproduction enhances mutagenesis;mediates targeted mutagenesis by 4-NQO;intrinsic AP lyase activity	1	21	22	LB	0	LB	Km	1	20231101	513	15.7	2.27365	42.96		0.91	1.02	1.05	1.06
981	ECK2864	xdhC	b2868	xanthine dehydrogenase;Fe-S binding subunit	1	22	22	LB	0	LB	Km	1	20231101	536	15.9	2.17251	40.769		0.96	1.02	1	1.01
981	ECK3169	yhbY	b3180	UPF0044 family protein RNA binding protein associated with pre-50S ribosomal subunits;functions in ribosome assembly	1	23	22	LB	0	LB	Km	1	20231101	594	15.5	2.19543	39.418		1.04	1	1	0.96
981	ECK4234	treC	b4239	trehalose-6-P hydrolase	1	24	22	LB	0	LB	Km	1	20231101	549	15.3	2.36643	42.856		0.99	0.96	1.09	1.03
981	ECK3887	fdoG	b3894	formate dehydrogenase-O;selenopeptide;aerobic	1	25	22	LB	0	LB	Km	1	20231101	565	14.6	2.4626	41.019		1.01	0.94	1.12	1
981	ECK3679	ibpA	b3687	heat shock chaperone	1	26	22	LB	0	LB	Km	1	20231101	555	16.3	2.18295	39.425		1	1.05	0.99	0.96
981	ECK3454	yhhP	b3470	sulfurtransferase;required 2-thiolation step of mnm(5)-s(2) U34-tRNA synthesis	1	27	22	LB	0	LB	Km	1	20231101	446	18.5	1.80524	38.7		0.81	1.18	0.79	0.92
981	ECK1798	yeaU	b1800	D-malate oxidase;NAD-dependent;predicted tartrate dehydrogenase	1	28	22	LB	0	LB	Km	1	20231101	509	16.8	2.20746	42.504		0.96	1.06	1.03	1.03
981	ECK2839	araE	b2841	low-affinity L-arabinose transport protein	1	29	22	LB	0	LB	Km	1	20231101	577	15.4	2.24649	40.296		1.05	0.98	1	0.97
981	ECK1348	racC	b1351	Rac cryptic prophage;predicted protein	1	30	22	LB	0	LB	Km	1	20231101	522	16.3	2.45886	46.291		1	1.02	1.12	1.11
981	ECK3501	gadX	b3516	AraC family protein transcription regulator (activator) of gadA and gadBC	1	31	22	LB	0	LB	Km	1	20231101	638	14.3	2.53309	41.271		1.23	0.9	1.11	0.97
981	ECK1939	fliI	b1941	cytoplasmic membrane ATPase involved in flagellar assembly;involved in export of flagellar axial protein subunits	1	32	22	LB	0	LB	Km	1	20231101	413	17.2	2.20623	40.718		0.79	1.08	0.98	0.97
981	ECK3997	purD	b4005	phosphoribosylglycinamide synthetase phosphoribosylamine-glycine ligase	1	33	22	LB	0	LB	Km	1	20231101	465	17.2	1.78544	38.592		0.92	1.08	0.78	0.91
981	ECK1302	pspD	b1307	peripheral inner membrane phage-shock protein	1	34	22	LB	0	LB	Km	1	20231101	527	15.5	2.42681	42.859		1.05	0.97	1.08	1.02
981	ECK3443	yhhK	b3459	PanD maturation factor	1	35	22	LB	0	LB	Km	1	20231101	533	15.5	2.40741	42.937		1.01	1	1.03	1.01
981	ECK0681	speF	b0693	ornithine decarboxylase isozyme;inducible	1	36	22	LB	0	LB	Km	1	20231101	455	15.3	2.38443	42.097		0.89	0.98	1.01	1
981	ECK4009	arpA	b4017	ankyrin repeat protein	1	37	22	LB	0	LB	Km	1	20231101	563	17.3	2.54854	48.88		1.18	1.09	1.07	1.18
981	ECK4244	yjgJ	b4251	putative transcriptional regulator BdcR	1	38	22	LB	0	LB	Km	1	20231101	486	15.9	2.37699	41.232		0.99	1.03	1	1
981	ECK3187	kdsC	b3198	3-deoxy-D-manno-octulosonate 8-phosphate phosphatase	1	39	22	LB	0	LB	Km	1	20231101	542	14.7	2.63959	41.956		1.19	0.95	1.14	1.03
981	ECK2016	hisC	b2021	histidinol-phosphate aminotransferase	1	40	22	LB	0	LB	Km	1	20231101	446	16	2.34486	40.086		0.92	1.02	0.99	0.99
981	ECK1757	nudG	b1759	CTP pyrophosphohydrolas;also hydrolyzes 2-hydroxy-dATP;8-hydroxy-dGTP;CTP;dCTP and 5-methyl-dCTP	1	41	22	LB	0	LB	Km	1	20231101	526	15.1	2.70042	41.925		1.08	0.99	1.15	1.04
981	ECK4294	sgcB	b4565	predicted enzyme IIB component of PTS	1	42	22	LB	0	LB	Km	1	20231101	418	15.8	2.27198	39.03		0.87	1.04	0.94	0.98
981	ECK3229	aaeB	b3240	AaeAB p-hydroxybenzoic acid efflux pump PET component;efflux family protein	1	43	22	LB	0	LB	Km	1	20231101	530	15.2	2.52405	39.95		1.12	0.98	1.08	1.02
981	ECK1742	astE	b1744	succinylglutamate desuccinylase;arginine catabolism	1	44	22	LB	0	LB	Km	1	20231101	464	14.2	2.6751	41.315		0.99	0.92	1.16	1.06
981	ECK4373	deoC	b4381	2-deoxy-D-ribose 5-phosphate aldolase (DERA);deoxyriboaldolase	1	45	22	LB	0	LB	Km	1	20231101	542	14.3	2.81099	40.382		1.09	0.94	1.19	1.05
981	ECK2363	emrY	b2367	EmrKY-TolC multidrug resistance efflux pump	1	46	22	LB	0	LB	Km	1	20231101	497	15.4	2.32486	37.284		0.95	1.01	1.01	0.97
981	ECK3368	yhfX	b3381	predicted amino acid racemase;pyridoxal 5'-phosphate binding protein	1	47	22	LB	0	LB	Km	1	20231101	585	14.8	2.49545	39.865		0.99	0.97	1.02	1
981		wt1	wt		1	48	22	LB	0	LB	Km	1	20231101	1141	14.9	2.78649	42.021		1.1	0.97	1.06	1.01
981		wt0	wt		1	1	23	LB	0	LB	Km	1	20231101	1198	16.4	2.67796	45.708		1.02	0.98	1.03	0.99
981	ECK4357	fhuF	b4367	siderophore-iron reductase;releases iron from hydroxamate family protein siderophores;cytoplasmic	1	2	23	LB	0	LB	Km	1	20231101	776	16.2	2.41277	40.533		0.99	1.01	0.98	0.94
981	ECK0378	phoA	b0383	bacterial alkaline phosphatase	1	3	23	LB	0	LB	Km	1	20231101	789	15.3	2.48348	41.944		1.12	0.95	1.04	1.01
981	ECK4297	yjhQ	b4307	KpLE2 phage family protein element;predicted GNAT family protein N-acetyltransferase	1	4	23	LB	0	LB	Km	1	20231101	667	16.3	2.3494	41.243		0.96	1.02	0.98	0.97
981	ECK3345	crp	b3357	cAMP-activated global transcription factor;mediator of catabolite repression;CRP;CAP	1	5	23	LB	0	LB	Km	1	20231101	751	15.7	2.63175	43.68		1.16	0.99	1.1	1.03
981	ECK0237	prfH	b0236	predicted defective peptide chain release factor	1	6	23	LB	0	LB	Km	1	20231101	562	18.1	2.26671	41.717		0.91	1.12	0.97	0.99
981	ECK1912	uvrC	b1913	excinuclease UvrABC;endonuclease subunit C	1	7	23	LB	0	LB	Km	1	20231101	553	17.1	2.28229	41.577		0.89	1.07	0.98	1
981	ECK4298	yjhX	b4566	predicted UPF0386 family protein	1	8	23	LB	0	LB	Km	1	20231101	648	15.7	2.36668	40.572		1.06	1	1.02	0.96
981	ECK0196	rcsF	b0196	predicted OM (outer membrane) protein;signal regulator in colanic acid synthesis interacts with RcsB	1	9	23	LB	0	LB	Km	1	20231101	545	16.8	2.23946	42.689		0.89	1.07	0.95	1.02
981	ECK4070	gltP	b4077	glutamate;aspartate ABC superfamily transporter ATP-binding protein	1	10	23	LB	0	LB	Km	1	20231101	585	15.8	2.47851	42.44		1	0.99	1.08	1.03
981	ECK3195	npr	b3206	phosphohistidinoprotein-hexose phosphotransferase component of N-regulated PTS system (Npr)	1	11	23	LB	0	LB	Km	1	20231101	682	15.1	2.44698	41.344		1.14	0.96	1.07	1.01
981		wt0	wt		1	12	23	LB	0	LB	Km	1	20231101	680	15.6	2.49968	43.882		1.09	1.01	1.07	1.06
981	ECK3834	rfaH	b3842	transcription antiterminator RfaH	1	13	23	LB	0	LB	Km	1	20231101	506	15.8	2.28633	40.221		0.82	1.01	0.99	0.97
981	ECK0850	rumB	b0859	23S rRNA m(5) U1939 methyltransferase;SAM (S-adenosyl-L-methionine)-dependent	1	14	23	LB	0	LB	Km	1	20231101	564	15.4	2.33011	40.789		0.97	0.97	1.02	0.99
981	ECK2262	elaC	b2268	RNase BN;tRNA processing enzyme	1	15	23	LB	0	LB	Km	1	20231101	578	15.7	2.13682	38.681		1	1.01	0.93	0.94
981	ECK4186	yjfP	b4190	predicted acyl CoA esterase;displays esterase activity toward palmitoyl-CoA and pNP-butyrate	1	16	23	LB	0	LB	Km	1	20231101	561	15.9	2.29563	42.849		0.97	1.01	1.01	1.03
981	ECK4384	slt	b4392	Reactive chlorine species (RCS) stress resistance protein;predicted periplasmic protein	1	17	23	LB	0	LB	Km	1	20231101	528	16.2	2.23968	40.363		0.93	1.05	0.99	0.98
981	ECK0518	ppiB	b0525	peptidyl-prolyl cis-trans isomerase B (rotamase B)	1	18	23	LB	0	LB	Km	1	20231101	588	15	2.46497	41.367		1.04	0.95	1.07	0.99
981	ECK3557	xylH	b3568	D-xylose ABC superfamily transporter permease	1	19	23	LB	0	LB	Km	1	20231101	582	15.7	2.26075	41.002		1.01	1	1	0.99
981	ECK4395	yjtD	b4403	predicted rRNA methyltransferase	1	20	23	LB	0	LB	Km	1	20231101	584	15.6	2.28733	42.344		1.05	0.98	1.02	1.02
981	ECK2254	menE	b2260	o-succinylbenzoate-CoA ligase	1	21	23	LB	0	LB	Km	1	20231101	629	15.1	2.21625	39.071		1.13	0.97	0.99	0.95
981	ECK2295	yfcF	b2301	predicted glutathione S-transferase;exhibits glutathione (GSH) S-transferase activity toward 1-chloro-2;4-dinitrobenzene (CDNB);activity is as low as 1% of that of GstA;displays GSH-dependent peroxidase activity toward cumene hydroperoxide;involved in defense against oxidative stress which may involve its peroxidase activity	1	22	23	LB	0	LB	Km	1	20231101	549	16.2	2.29237	42.443		1	1.03	1.02	1.03
981	ECK1418	mdoD	b1424	osmoregulated periplasmic glumay (OPG) biosynthesis periplasmic protein	1	23	23	LB	0	LB	Km	1	20231101	554	15.2	2.29729	40.95		0.98	0.98	1	0.98
981	ECK1864	ruvC	b1863	component of RuvABC resolvasome;endonuclease	1	24	23	LB	0	LB	Km	1	20231101	393	18.5	1.83268	40.619		0.71	1.16	0.81	0.96
981	ECK1028	csgA	b1042	curlin subunit;amyloid curli fibers;cryptic	1	25	23	LB	0	LB	Km	1	20231101	592	15.7	2.42215	44.2		1.06	1.01	1.06	1.06
981	ECK0400	tgt	b0406	tRNA-guanine transglycosylase	1	26	23	LB	0	LB	Km	1	20231101	534	16.1	2.23843	40.43		0.97	1.04	0.97	0.97
981	ECK2017	hisB	b2022	bifunctional histidinol-phosphatase/imidazoleglycerol-phosphate dehydratase	1	27	23	LB	0	LB	Km	1	20231101	533	16	2.24101	43.177		0.97	1.02	0.95	1.01
981	ECK4288	yjhI	b4299	KpLE2 phage family protein element;predicted DNA-binding transcription regulator	1	28	23	LB	0	LB	Km	1	20231101	616	15.4	2.33795	41.788		1.17	0.97	1.06	1
981	ECK3478	pitA	b3493	metal [Mg(II);Ca(II) ]-phosphate transport protein;Zn(II) inducible;tellurite importer;arsenate transport protein;predicted Zn(II) transport protein	1	29	23	LB	0	LB	Km	1	20231101	580	15.6	2.38297	42.262		1.06	0.99	1.02	1
981	ECK0876	aat	b0885	leucyl;phenylalanyl-tRNA-protein transferase;L/F-transferase;transfers Leu or Phe to N-terminal fragment Arg or Lys residues;required for the N-end rule degradation by ClpAP protease	1	30	23	LB	0	LB	Km	1	20231101	496	15.5	2.35071	42.912		0.96	0.97	1.03	1.01
981	ECK3323	bfr	b3336	bacterioferritin;iron storage and detoxification protein	1	31	23	LB	0	LB	Km	1	20231101	516	15.5	2.35854	42.27		1	0.97	1	0.97
981	ECK4377	yjjJ	b4385	predicted HipA superfamily protein kinase	1	32	23	LB	0	LB	Km	1	20231101	508	16.2	2.33585	43.505		0.98	1.01	1	1.01
981	ECK1023	csgG	b1037	curli production assembly/transport OM (outer membrane) lipoprotein	1	33	23	LB	0	LB	Km	1	20231101	530	16.1	2.49679	44.59		1.05	1	1.06	1.04
981	ECK2493	uraA	b2497	uracil permease	1	34	23	LB	0	LB	Km	1	20231101	449	17	2.32116	44.911		0.89	1.05	1	1.05
981	ECK3435	ugpE	b3451	glycerol-3-phosphate transport protein subunit	1	35	23	LB	0	LB	Km	1	20231101	488	16	2.32468	42.145		0.92	1.02	0.96	0.97
981		wt0	wt		1	36	23	LB	0	LB	Km	1	20231101	590	15.5	2.53647	43.099		1.15	0.98	1.04	1
981	ECK0922	pncB	b0931	nicotinate phosphoribosyltransferase	1	37	23	LB	0	LB	Km	1	20231101	516	15.6	2.34332	39.923		1.08	0.98	0.95	0.94
981	ECK2878	ygfO	b2882	xanthine permease	1	38	23	LB	0	LB	Km	1	20231101	513	14.9	2.58217	43.454		1.04	0.96	1.05	1.03
981	ECK1304	ycjM	b1309	alpha amylase catalytic domain family protein	1	39	23	LB	0	LB	Km	1	20231101	435	15.5	2.37894	40.404		0.96	0.99	0.99	0.97
981	ECK0152	fhuB	b0153	Fe(3+)-ferrichrome ABC superfamily transporter permease;fused iron-hydroxamate transport protein subunits of ABC superfamily protein	1	40	23	LB	0	LB	Km	1	20231101	438	17	2.13855	39.058		0.91	1.08	0.87	0.94
981	ECK0138	htrE	b0139	predicted OM (outer membrane) usher or porin protein involved in fimbrial assembly;	1	41	23	LB	0	LB	Km	1	20231101	412	16.9	2.20571	41.624		0.85	1.1	0.91	1.01
981	ECK2735	ygbN	b2740	predicted GntP family protein transport protein	1	42	23	LB	0	LB	Km	1	20231101	486	15.6	2.47692	41.304		1.01	1.02	0.99	1.01
981	ECK1298	pspF	b1303	transcription regulator of psp operon;DNA-binding	1	43	23	LB	0	LB	Km	1	20231101	471	16	2.38819	40.326		1	1.02	0.99	1
981	ECK4214	ytfL	b4218	predicted UPF0053 family inner membrane protein	1	44	23	LB	0	LB	Km	1	20231101	458	16	2.43988	40.248		0.98	1.03	1.02	1.01
981	ECK0664	nagC	b0676	transcription regulator;repressor of N-acetylglucosamine divergent nag operon;DNA-binding	1	45	23	LB	0	LB	Km	1	20231101	413	17.2	2.20192	38.589		0.83	1.12	0.9	0.98
981	ECK2999	exbB	b3006	Uptake of enterochelin;resistance or sensitivity to colicins;similarity with TolQ	1	46	23	LB	0	LB	Km	1	20231101	562	15	2.67681	41.527		1.08	0.98	1.12	1.06
981	ECK3436	ugpA	b3452	glycerol-3-phosphate transport protein subunit	1	47	23	LB	0	LB	Km	1	20231101	589	14.9	2.58011	40.57		1.01	0.98	1.02	1
981		wt0	wt		1	48	23	LB	0	LB	Km	1	20231101	1056	14.8	2.92878	43.74		1.02	0.97	1.08	1.03
981		wt0	wt		1	1	24	LB	0	LB	Km	1	20231101	1213	16.1	2.62879	44.382		1.03	0.97	1	0.98
981	ECK2414	yfeK	b2419	predicted protein	1	2	24	LB	0	LB	Km	1	20231101	702	16.6	2.32272	42.818		0.89	1.04	0.93	1.01
981	ECK0856	ybjP	b0865	predicted/verified lipoprotein	1	3	24	LB	0	LB	Km	1	20231101	654	16.2	2.13227	39.563		0.93	1.01	0.88	0.96
981	ECK0384	yaiA	b0389	predicted protein;OxyR-regulated	1	4	24	LB	0	LB	Km	1	20231101	725	16.1	2.39765	41.035		1.04	1.01	0.99	0.97
981	ECK0813	ybiW	b0823	predicted pyruvate formate lyase 3	1	5	24	LB	0	LB	Km	1	20231101	600	15.4	2.41547	41.199		0.92	0.98	1	0.98
981	ECK2156	yeiL	b2163	transcription regulator of stationary phase nitrogen survival;DNA-binding;Transcription regulator involved in mid-term;stationary-phase viability under nitrogen starvation;may control expression of salvage pathways or in some other way repress the recycling of nucleobases to nucleic acids and enhance their use as general nitrogen sources during nitrogen-limited growth	1	6	24	LB	0	LB	Km	1	20231101	621	15.9	2.50623	41.783		0.99	0.99	1.06	1
981	ECK1772	ydjJ	b1774	predicted Zn-dependent and NAD(P)-binding oxidoreductase	1	7	24	LB	0	LB	Km	1	20231101	490	16.1	2.31173	40.845		0.79	1.01	0.98	0.99
981	ECK0398	yajB	b0404	acyl carrier protein (ACP) phosphodiesterase;ACP hydrolyase	1	8	24	LB	0	LB	Km	1	20231101	572	16.3	2.42901	43.279		0.93	1.04	1.03	1.03
981	ECK0394	phoR	b0400	two-component regulatory system sensory histidine kinase protein (autophosphorylation site,His213);PhoB is partner response regulator protein	1	9	24	LB	0	LB	Km	1	20231101	714	15.2	2.49804	41.798		1.16	0.97	1.04	1.01
981	ECK2322	mepA	b2328	murein DD-endopeptidase	1	10	24	LB	0	LB	Km	1	20231101	573	16.2	2.23743	40.491		0.98	1.02	0.96	0.98
981		wt0	wt		1	11	24	LB	0	LB	Km	1	20231101	661	15.6	2.45329	42.466		1.11	1	1.06	1.04
981		wt0	wt		1	12	24	LB	0	LB	Km	1	20231101	662	15.5	2.41431	42.015		1.05	1	1.02	1.02
981		wt0	wt		1	13	24	LB	0	LB	Km	1	20231101	706	15.7	2.39661	42.663		1.15	1.01	1.02	1.04
981	ECK3453	zntA	b3469	zinc;cobalt and lead efflux system;Zn(II);Cd(II);and Pb(II) translocating P family protein ATPase	1	14	24	LB	0	LB	Km	1	20231101	665	15.4	2.28362	40.271		1.13	0.97	0.98	0.99
981	ECK1678	sufC	b1682	SufBCD Fe-S cluster assembly scaffold protein;ATP-binding protein	1	15	24	LB	0	LB	Km	1	20231101	563	16.7	2.11328	40.829		0.97	1.07	0.91	1
981	ECK0286	yagU	b0287	inner membrane protein;DUF1440 family protein	1	16	24	LB	0	LB	Km	1	20231101	633	15.2	2.57354	43.492		1.09	0.97	1.11	1.06
981	ECK4149	frdB	b4153	fumarate reductase iron-sulfur protein subunit	1	17	24	LB	0	LB	Km	1	20231101	574	15.4	2.28889	40.663		1.01	1	0.99	1
981	ECK2327	yfcP	b2333	predicted fimbrial family protein adhesin protein of yfcOPQRSUV fimbrial operon	1	18	24	LB	0	LB	Km	1	20231101	555	15.5	2.38074	42.981		0.98	0.99	1.02	1.04
981	ECK0804	ybiP	b0815	predicted EptAB family protein phosphoethanolamine transferase;inner membrane protein	1	19	24	LB	0	LB	Km	1	20231101	536	16.6	2.00654	38.859		0.93	1.07	0.88	0.95
981	ECK1041	yceI	b1056	predicted periplasmic high pH-inducible lipid-binding protein	1	20	24	LB	0	LB	Km	1	20231101	553	16.4	2.08402	39.425		0.99	1.04	0.92	0.95
981	ECK1806	yoaA	b1808	predicted DinG family protein with nucleoside triphosphate hydrolase domain	1	21	24	LB	0	LB	Km	1	20231101	506	15.4	2.28174	40.595		0.9	1	1	0.99
981	ECK4253	pepA	b4260	multifunctional aminopeptidase A: a cyteinylglycinase;transcription regulator and site-specific recombination factor	1	22	24	LB	0	LB	Km	1	20231101	651	15.1	2.37939	40.672		1.18	0.96	1.05	0.99
981	ECK0842	nfsA	b0851	nitroreductase A;NADPH-dependent;FMN-dependent	1	23	24	LB	0	LB	Km	1	20231101	575	16	2.39141	43.207		1.01	1.03	1.03	1.04
981	ECK0494	ybbD	b0501	pseudogene	1	24	24	LB	0	LB	Km	1	20231101	507	15.6	1.98527	37.076		0.92	0.98	0.87	0.88
981	ECK4017	pgi	b4025	glucosephosphate isomerase	1	25	24	LB	0	LB	Km	1	20231101	537	15.9	2.07523	39.188		0.96	1.02	0.9	0.95
981	ECK3788	yifK	b3795	predicted APC family protein amino acid transport protein;amino-acid or metabolite transport protein	1	26	24	LB	0	LB	Km	1	20231101	627	14.7	2.5956	43.099		1.13	0.95	1.11	1.04
981	ECK2633	yfjT	b2637	CP4-57 cryptic prophage predicted periplasmic protein	1	27	24	LB	0	LB	Km	1	20231101	662	16.2	2.6532	47.186		1.2	1.03	1.11	1.12
981	ECK0287	ykgJ	b0288	predicted UPF0153 cysteine cluster ferredoxin	1	28	24	LB	0	LB	Km	1	20231101	587	14.9	2.58197	42.786		1.11	0.94	1.15	1.03
981	ECK1855	pykA	b1854	pyruvate kinase II	1	29	24	LB	0	LB	Km	1	20231101	469	17.3	2.29344	44.526		0.85	1.1	0.97	1.06
981	ECK2269	yfbP	b2275	TPR family protein repeats-containing protein	1	30	24	LB	0	LB	Km	1	20231101	498	15.8	2.34733	43.112		0.96	0.99	1.02	1.03
981	ECK0974	yccZ	b0983	predicted exopolysaccharide export protein;lipoprotein;required for formation of O-antigen capsule;	1	31	24	LB	0	LB	Km	1	20231101	506	16.3	2.27605	42.263		0.97	1.03	0.95	0.98
981	ECK1455	ydcE	b1461	4-oxalocrotonate tautomerase;predicted YdcE family transcription regulator	1	32	24	LB	0	LB	Km	1	20231101	598	16	2.39129	42.078		1.14	1	1.01	0.99
981	ECK3942	pflD	b3951	predicted formate acetyltransferase 2 (pyruvate formate lyase II)	1	33	24	LB	0	LB	Km	1	20231101	539	15.6	2.40381	41.902		1.06	0.97	1.01	0.98
981	ECK2329	yfcR	b2335	predicted fimbrial family protein adhesin protein of yfcOPQRSUV fimbrial operon	1	34	24	LB	0	LB	Km	1	20231101	435	17	2.14913	41.197		0.86	1.06	0.91	0.97
981		wt0	wt		1	35	24	LB	0	LB	Km	1	20231101	623	15.1	2.47641	42.808		1.17	0.97	1.01	0.99
981		wt0	wt		1	36	24	LB	0	LB	Km	1	20231101	569	15.8	2.48695	42.61		1.1	1	1.01	0.99
981		wt0	wt		1	37	24	LB	0	LB	Km	1	20231101	597	15.4	2.50533	42.657		1.24	0.97	1.01	1.01
981	ECK4319	iadA	b4328	isoaspartyl dipeptidase	1	38	24	LB	0	LB	Km	1	20231101	523	15.6	2.54318	42.547		1.06	1	1.03	1.01
981	ECK1374	ydbK	b1378	predicted DUF1318 family protein	1	39	24	LB	0	LB	Km	1	20231101	476	16.2	2.30435	41.482		1.04	1.04	0.95	1
981	ECK1042	yceJ	b1057	predicted cytochrome b561 homolog	1	40	24	LB	0	LB	Km	1	20231101	436	15.9	2.16405	37.882		0.9	1.01	0.88	0.92
981	ECK3415	glgA	b3429	glycogen synthase	1	41	24	LB	0	LB	Km	1	20231101	485	17	2.17324	41.069		0.99	1.11	0.89	1
981	ECK3117	sohA	b3129	antitoxin of SohA(PrlF)-YhaV toxin-antitoxin system;HtrA suppressor protein	1	42	24	LB	0	LB	Km	1	20231101	466	17.1	2.07925	38.48		0.96	1.12	0.82	0.95
981	ECK2524	hscB	b2527	DnaJ family protein molecular chaperone specific for IscU	1	43	24	LB	0	LB	Km	1	20231101	493	16.3	2.19433	38.946		1.04	1.04	0.9	0.97
981	ECK0267	yagB	b0266	CP4-6 cryptic prophage pseudogene	1	44	24	LB	0	LB	Km	1	20231101	477	15.2	2.54685	40.635		1.02	0.98	1.06	1.03
981	ECK2913	yliK	b2917	methylmalonyl-CoA mutase	1	45	24	LB	0	LB	Km	1	20231101	444	16.3	2.18473	38.126		0.89	1.07	0.89	0.97
981	ECK3322	gspO	b3335	bifunctional prepilin leader peptidase/methylase	1	46	24	LB	0	LB	Km	1	20231101	514	15.3	2.48683	39.924		0.98	1.01	1.03	1.03
981	ECK0892	ycaK	b0901	predicted NAD(P) H-dependent oxidoreductase	1	47	24	LB	0	LB	Km	1	20231101	594	15.3	2.77393	44.531		1.01	1.01	1.08	1.11
981		wt1	wt		1	48	24	LB	0	LB	Km	1	20231101	1075	15.3	2.74778	42.21		1.04	1	1	1
981		wt0	wt		1	1	25	LB	0	LB	Km	1	20231101	1059	16.6	2.64989	45.464		0.91	1.01	1.03	1
981	ECK3596	yibK	b3606	tRNA Leu mC34/mU34 2'-O-methyltransferase;SAM (S-adenosyl-L-methionine)-dependent	1	2	25	LB	0	LB	Km	1	20231101	889	16	2.46597	42.271		1.14	1.01	1.01	1
981	ECK1549	ydfR	b1555	Qin prophage;predicted DUF1327 family protein	1	3	25	LB	0	LB	Km	1	20231101	562	16.3	2.18244	38.284		0.8	1.02	0.92	0.93
981	ECK2181	yejL	b2187	predicted UPF0352 family protein	1	4	25	LB	0	LB	Km	1	20231101	668	16.1	2.47826	43.534		0.97	1.01	1.04	1.03
981	ECK1728	ydjO	b1730	predicted protein	1	5	25	LB	0	LB	Km	1	20231101	523	17	2.31517	42.994		0.81	1.08	0.98	1.02
981	ECK1580	ynfC	b1585	predicted UPF0257 family protein lipoprotein	1	6	25	LB	0	LB	Km	1	20231101	592	16.2	2.3787	42.479		0.96	1.01	1.02	1.02
981	ECK2533	hcaT	b2536	predicted 3-phenylpropionic transport protein	1	7	25	LB	0	LB	Km	1	20231101	627	15.9	2.48608	43.278		1.02	1	1.07	1.05
981	ECK0225	yafK	b0224	predicted L;D-transpeptidase-related protein	1	8	25	LB	0	LB	Km	1	20231101	608	16.4	2.34257	43.629		1	1.05	1.01	1.04
981	ECK1128	ymfH	none	e14 prophage; putative protein YmfH. no entry in BW25113	1	9	25	LB	0	LB	Km	1	20231101	633	15.2	2.77612	46.205		1.04	0.97	1.18	1.11
981	ECK0795	ybiM	b0806	colanic acid mucoidy stimulation protein	1	10	25	LB	0	LB	Km	1	20231101	527	15.3	2.23609	37.95		0.91	0.96	0.98	0.92
981	ECK1682	ydiH	b1685	predicted protein	1	11	25	LB	0	LB	Km	1	20231101	493	15.3	2.22711	38.516		0.83	0.98	0.98	0.94
981		wt0	wt		1	12	25	LB	0	LB	Km	1	20231101	712	15.6	2.67699	46.059		1.15	1.01	1.15	1.11
981	ECK1205	rdlA	b4420	sRNA antisense regulator affects LdrA translation;proposed addiction module in LDR-A repeat;with toxic peptide LdrA	1	13	25	LB	0	LB	Km	1	20231101	528	16.5	2.14362	41.063		0.87	1.06	0.93	1
981	ECK0025	yaaY	b0024	predicted DedA family inner membrane protein	1	14	25	LB	0	LB	Km	1	20231101	642	17.2	2.02535	40.84		1.11	1.09	0.88	1
981	ECK2639	yfjX	b2643	CP4-57 cryptic prophage predicted antirestriction protein	1	15	25	LB	0	LB	Km	1	20231101	544	16.1	2.16559	40.999		0.95	1.04	0.95	1
981	ECK0213	yafS	b0213	predicted S-adenosyl-L-methionine (SAM)-dependent methyltransferase	1	16	25	LB	0	LB	Km	1	20231101	554	16	2.32738	42.497		0.96	1.03	1.02	1.03
981	ECK1824	yobG	b1826	regulatory peptide of PhoQ/PhoP two-component regulatory system	1	17	25	LB	0	LB	Km	1	20231101	594	15.2	2.3434	39.994		1.06	0.99	1.03	0.98
981		ybfQ	b4514		1	18	25	LB	0	LB	Km	1	20231101	520	16.1	2.06768	39.148		0.93	1.03	0.9	0.94
981	ECK1928	yedE	b1929	predicted UPF0394 family protein sulphur transport domain-containing inner membrane protein	1	19	25	LB	0	LB	Km	1	20231101	548	15.5	2.24086	41.398		0.96	1	0.99	1
981	ECK0382	yaiI	b0387	predicted UPF0178 family protein;downregulated by beryllium	1	20	25	LB	0	LB	Km	1	20231101	488	15	2.25029	39.741		0.88	0.95	1.01	0.96
981	ECK1243	cls	b1249	cardiolipin synthase 1	1	21	25	LB	0	LB	Km	1	20231101	626	15.6	2.21549	38.946		1.13	1.01	0.99	0.95
981	ECK0998	ycdH	b1007	flavin:NADH reductase	1	22	25	LB	0	LB	Km	1	20231101	504	14.5	2.20802	38.122		0.92	0.93	0.99	0.93
981	ECK1901	yecJ	b4537	predicted DUF2766 family protein	1	23	25	LB	0	LB	Km	1	20231101	505	15.9	2.39362	42.885		0.9	1.03	1.05	1.03
981	ECK2337	yfcZ	b2343	predicted UPF0381 family protein	1	24	25	LB	0	LB	Km	1	20231101	577	15.6	2.61929	44.901		1.06	0.98	1.16	1.07
981	ECK1751	ynjA	b1753	predicted carboxymuconolactone decarboxylase family protein	1	25	25	LB	0	LB	Km	1	20231101	615	14.5	2.42664	40.245		1.11	0.93	1.07	0.97
981	ECK1368	tfaR	b1373	Rac cryptic prophage;predicted tail fiber assembly protein	1	26	25	LB	0	LB	Km	1	20231101	471	14.8	2.12786	37.172		0.86	0.96	0.93	0.9
981	ECK2750	ygbT	b2755	CRISPR (clustered regularly interspaced short palindromic repeat)-associated protein Cas1;DNA endonuclease;multifunctional endonuclease Cas1;DNA repair enzyme	1	27	25	LB	0	LB	Km	1	20231101	529	15.2	2.435	41.148		0.97	0.97	1.04	0.97
981	ECK1541	nohA	b1548	Qin prophage;predicted defective DNA packaging protein NU1 homolog from lambdoid prophage	1	28	25	LB	0	LB	Km	1	20231101	467	15	2.10058	37.495		0.89	0.95	0.95	0.9
981	ECK1559	ydfV	b1565	Qin prophage;predicted protein	1	29	25	LB	0	LB	Km	1	20231101	546	16.2	2.1031	38.999		1	1.03	0.91	0.93
981	ECK1501	hipB	b1508	antitoxin of HipAB toxin-antitoxin system	1	30	25	LB	0	LB	Km	1	20231101	495	16.2	2.08345	39.367		0.96	1.02	0.92	0.94
981	ECK1903	yecR	b1904	lipoprotein;required for phage lambda growth and antibiotic resistance	1	31	25	LB	0	LB	Km	1	20231101	491	17.3	2.16383	41.913		0.95	1.09	0.92	0.97
981	ECK2344	yfdG	b2350	CPS-53 (KpLE1) cryptic prophage bactoprenol-linked glucose translocase;part of GtrABS tripartite system for prophage seroconversion of type IV O antigen to serotype 4a	1	32	25	LB	0	LB	Km	1	20231101	543	15.5	2.49185	42.525		1.05	0.97	1.07	1
981	ECK3356	cysG	b3368	siroheme synthase;multifunctional enzyme: uroporphyrinogen III methyltransferase;SAM (S-adenosyl-L-methionine)-dependent;precorrin-2 dehydrogenase;sirohydrochlorin ferrochelatase	1	33	25	LB	0	LB	Km	1	20231101	521	15	2.24531	39.158		1.03	0.94	0.96	0.92
981	ECK1581	ynfD	b1586	predicted DUF1161 family protein periplasmic protein	1	34	25	LB	0	LB	Km	1	20231101	588	17.1	2.46588	45.572		1.17	1.07	1.07	1.07
981	ECK2626	yfjN	b2630	CP4-57 cryptic prophage RNase LS	1	35	25	LB	0	LB	Km	1	20231101	556	15.4	2.61041	45.3		1.05	0.99	1.09	1.05
981		wt0	wt		1	36	25	LB	0	LB	Km	1	20231101	617	15.7	2.59392	45.052		1.21	1	1.08	1.05
981	ECK1331	ogt	b1335	O-6-alkylguanine-DNA:cysteine-protein methyltransferase	1	37	25	LB	0	LB	Km	1	20231101	451	16.9	2.33926	44.368		0.95	1.06	0.97	1.05
981	ECK2768	ygcW	b2774	predicted COG1028 SDR family protein oxidoreductase dehydrogenase	1	38	25	LB	0	LB	Km	1	20231101	515	15.7	2.55895	44.984		1.05	1.01	1.06	1.07
981	ECK1635	ydhA	b1639	inhibitor of c family protein lysozyme;membrane-bound;predicted lipoprotein	1	39	25	LB	0	LB	Km	1	20231101	432	15.8	2.33955	41.321		0.95	1.01	0.99	0.99
981	ECK1790	yeaO	b1792	predicted DUF488 family protein	1	40	25	LB	0	LB	Km	1	20231101	476	16.9	2.37809	43.416		0.99	1.07	0.99	1.04
981	ECK4663	C0293	f	e14 prophage; small regulatory RNA C0293	1	41	25	LB	0	LB	Km	1	20231101	501	16.6	2.4207	43.783		1.03	1.08	1.01	1.06
981	ECK0548	rzoD	b4510	DLP12 cryptic prophage;predicted lipoprotein	1	42	25	LB	0	LB	Km	1	20231101	499	16.5	2.28359	39.019		1.03	1.08	0.92	0.96
981	ECK1809	yoaH	b1811	predicted UPF0181 family protein	1	43	25	LB	0	LB	Km	1	20231101	461	15.6	2.3558	38.997		0.98	1	0.99	0.97
981	ECK1318	ycjF	b1322	predicted UPF0283 family inner membrane heat shock protein	1	44	25	LB	0	LB	Km	1	20231101	525	14.2	2.72484	39.863		1.13	0.92	1.16	1
981	ECK0600	ahpF	b0606	alkyl hydroperoxide reductase;F52a subunit;FAD/NAD(P)-binding	1	45	25	LB	0	LB	Km	1	20231101	464	15.4	2.44148	39.707		0.94	1.01	1.01	1.01
981	ECK3406	rtcA	b4475	RNA 3'-terminal phosphate cyclase;5' adenylyltransferase;physiological role unknown	1	46	25	LB	0	LB	Km	1	20231101	527	14.9	2.64212	38.401		1.01	0.98	1.12	0.99
981	ECK1955	yodC	b1957	predicted protein	1	47	25	LB	0	LB	Km	1	20231101	666	13.3	3.15155	40.803		1.15	0.88	1.26	1.01
981		wt0	wt		1	48	25	LB	0	LB	Km	1	20231101	1028	14.8	2.84238	42.548		1.01	0.98	1.06	1.01
981		wt0	wt		1	1	26	LB	0	LB	Km	1	20231101	1355	16.6	2.95787	50.56		1.14	0.99	1.13	1.1
981	ECK3677	yidE	b3685	predicted transport protein	1	2	26	LB	0	LB	Km	1	20231101	759	16.2	2.52526	43.301		0.95	1.01	1.02	1.01
981	ECK3352	tsgA	b3364	predicted transport protein	1	3	26	LB	0	LB	Km	1	20231101	764	16.1	2.49175	42.553		1.07	0.99	1.03	1.03
981	ECK1396	paaX	b1399	transcription regulator of phenylacetic acid degradation paa operon;phenylacetyl-CoA inducer;DNA-binding	1	4	26	LB	0	LB	Km	1	20231101	733	16.3	2.55697	43.289		1.04	1.01	1.05	1.02
981	ECK0481	cueR	b0487	copper-responsive regulator (activator) of regulon genes cueO and copA;MerR family protein	1	5	26	LB	0	LB	Km	1	20231101	664	16.1	2.50133	43.144		1.01	1.01	1.03	1.01
981	ECK1894	yecG	b1895	universal stress protein	1	6	26	LB	0	LB	Km	1	20231101	590	16.7	2.39204	42.256		0.93	1.02	1.01	1
981	ECK3495	hdeD	b3511	acid-resistance membrane protein	1	7	26	LB	0	LB	Km	1	20231101	627	15.9	2.44191	42.077		0.99	0.98	1.03	1.01
981	ECK1394	paaJ	b1397	3-oxoadipyl-CoA/3-oxo-5;6-dehydrosuberyl-CoA thiolase	1	8	26	LB	0	LB	Km	1	20231101	582	15.7	2.28831	40.214		0.93	0.98	0.96	0.95
981	ECK0645	gltL	b0652	glutamate/aspartate ABC superfamily transporter ATPase subunit	1	9	26	LB	0	LB	Km	1	20231101	746	16	2.48279	43.056		1.19	1	1.03	1.02
981	ECK4067	nrfE	b4074	heme lyase (NrfEFG) for insertion of heme into c552;subunit NrfE	1	10	26	LB	0	LB	Km	1	20231101	548	16.3	2.35968	41.652		0.92	1	1.01	1
981	ECK3335	slyX	b3348	phi X174 lysis protein	1	11	26	LB	0	LB	Km	1	20231101	583	16	2.2472	39.356		0.96	1	0.97	0.95
981	ECK3000	metC	b3008	cystathionine beta-lyase;pyridoxal phosphate (PLP)-dependent	1	12	26	LB	0	LB	Km	1	20231101	609	16.2	2.24898	40.901		0.96	1.03	0.94	0.98
981	ECK3217	sspB	b3228	ClpXP protease specificity-enhancing factor	1	13	26	LB	0	LB	Km	1	20231101	594	15.7	2.32332	41.178		0.95	0.99	0.98	0.99
981	ECK3444	livJ	b3460	branched-chain amino acid ABC superfamily transporter periplasmic binding protein	1	14	26	LB	0	LB	Km	1	20231101	522	17.2	2.01448	37.895		0.88	1.07	0.86	0.92
981	ECK3520	yhjR	b3535	predicted DUF2629 family protein	1	15	26	LB	0	LB	Km	1	20231101	585	15.3	2.36991	40.772		0.99	0.97	1.01	0.98
981	ECK3319	gspK	b3332	general secretory pathway component;cryptic	1	16	26	LB	0	LB	Km	1	20231101	527	16.3	2.22842	40.256		0.89	1.02	0.96	0.96
981	ECK3096	yhaJ	b3105	predicted DNA-binding LysR family transcription regulator	1	17	26	LB	0	LB	Km	1	20231101	581	15.1	2.37046	40.915		1.01	0.96	1.02	0.99
981	ECK4146	ampC	b4150	penicillin-binding protein;weak beta-lactamase activity	1	18	26	LB	0	LB	Km	1	20231101	623	16	2.2898	41.042		1.09	1	0.97	0.98
981	ECK3498	mdtF	b3514	anaerobic multidrug efflux transport protein;ArcA-regulated	1	19	26	LB	0	LB	Km	1	20231101	608	15.1	2.40061	41.969		1.05	0.95	1.04	1.01
981	ECK1297	puuE	b1302	4-aminobutyrate aminotransferase;pyridoxal phosphate (PLP)-dependent	1	20	26	LB	0	LB	Km	1	20231101	506	16.8	2.13483	41.84		0.9	1.04	0.94	1
981	ECK0605	citT	b0612	citrate/succinate antiporter;citrate carrier	1	21	26	LB	0	LB	Km	1	20231101	617	15.5	2.33422	42.149		1.09	0.98	1.02	1.01
981	ECK3984	thiF	b3992	adenylyltransferase;modifies ThiS C-terminus	1	22	26	LB	0	LB	Km	1	20231101	513	16.3	2.2881	41.509		0.92	1.02	1	1
981	ECK3254	yhdV	b3267	predicted OM (outer membrane) protein	1	23	26	LB	0	LB	Km	1	20231101	506	16.1	2.43225	44.884		0.88	1.02	1.04	1.07
981	ECK0212	gloB	b0212	Glyoxalase II;hydroxyacylglutathione hydrolase;Zn(2+) cofactor	1	24	26	LB	0	LB	Km	1	20231101	545	17.2	2.26153	44.788		0.97	1.06	0.98	1.05
981	ECK0444	glnK	b0450	regulator (activator) of NRII(GlnL/NtrB) phosphatase;trimeric;regulated through NRI/NRII two-component regulatory system;binds to membrane when inhibiting AmtB	1	25	26	LB	0	LB	Km	1	20231101	508	16.1	2.12127	39.786		0.9	1.02	0.92	0.95
981	ECK3740	yieN	b3746	predicted bifunctional transcription regulator: sigma54 activator protein/predicted protein	1	26	26	LB	0	LB	Km	1	20231101	574	15.6	2.4294	40.481		1.02	0.99	1.04	0.97
981	ECK3428	yhhZ	b3442	predicted Hcp1 family protein polymorphic toxin protein with colicin family protein DNAse/tRNase activity	1	27	26	LB	0	LB	Km	1	20231101	535	15.5	2.27155	41.087		0.96	0.97	0.95	0.96
981	ECK2758	cysI	b2763	Sulfite reductase [NADPH] hemoprotein beta-component;has 4Fe-4S iron-sulfur center	1	28	26	LB	0	LB	Km	1	20231101	547	16	2.06426	37.99		1.02	0.99	0.92	0.9
981	ECK0647	gltJ	b0654	glutamate/aspartate ABC superfamily transporter membrane component	1	29	26	LB	0	LB	Km	1	20231101	565	15.5	2.39839	41.586		1.01	0.97	1.02	0.98
981	ECK2776	chpA	b2782	mRNA interferase toxin;antitoxin is MazE;predicted HybF family transcription regulator	1	30	26	LB	0	LB	Km	1	20231101	536	15.9	2.32298	41.39		1.01	0.98	1.01	0.97
981	ECK3173	yhbE	b3184	predicted EamA family inner membrane permease	1	31	26	LB	0	LB	Km	1	20231101	642	15.7	2.45798	42.204		1.21	0.97	1.03	0.97
981	ECK0038	caiC	b0037	crotonobetain/carnitine-CoA ligase	1	32	26	LB	0	LB	Km	1	20231101	508	16.1	2.37531	43.363		0.95	0.99	1	1.01
981	ECK2229	inaA	b2237	predicted Kdo/WaaP family protein kinase;acid-inducible	1	33	26	LB	0	LB	Km	1	20231101	484	16.9	2.50509	47.118		0.93	1.04	1.05	1.09
981	ECK1300	pspB	b1305	transcription regulator of psp operon;DNA-binding	1	34	26	LB	0	LB	Km	1	20231101	509	16.2	2.36305	42.534		0.98	0.99	1.01	0.99
981	ECK3196	yrbL	b3207	predicted protein;Mg(2+)-starvation-stimulated protein	1	35	26	LB	0	LB	Km	1	20231101	518	16.3	2.41165	43.263		0.95	1.03	0.99	0.99
981	ECK3617	rfaI	b3627	UDP-D-glucose:(glucosyl)LPS α-1,3-glucosyltransferase	1	36	26	LB	0	LB	Km	1	20231101	518	16.9	2.41919	44.443		0.98	1.05	0.99	1.02
981	ECK1145	mcrA	b1159	e14 prophage;5-methylcytosine-specific restriction endonuclease B	1	37	26	LB	0	LB	Km	1	20231101	513	16.3	2.51589	46.346		1.04	1	1.02	1.08
981	ECK3372	gph	b3385	phosphoglycolate phosphatase;in dam operon;involved in degradation of 2-phosphoglycolate formed during the DNA repair of 3'-phosphoglycolate ends;HAD10	1	38	26	LB	0	LB	Km	1	20231101	506	15.8	2.54026	43.903		0.99	1	1.03	1.03
981	ECK3389	yhgE	b3402	predicted DUF4153 family inner membrane protein	1	39	26	LB	0	LB	Km	1	20231101	576	15.8	2.40869	40.859		1.23	0.99	1	0.97
981	ECK0663	nagD	b0675	UMP phosphatase;HAD23	1	40	26	LB	0	LB	Km	1	20231101	415	17.3	2.15316	41.112		0.83	1.08	0.88	0.98
981	ECK3050	ygiP	b3060	shifted translation start +3 nt;CUG start codon;LysR family transcription regulator of ttdABT	1	41	26	LB	0	LB	Km	1	20231101	496	15.8	2.46522	43.127		0.99	1.01	1.01	1.03
981	ECK4280	fecB	b4290	ferric citrate ABC superfamily transporter;periplasmic citrate-binding protein	1	42	26	LB	0	LB	Km	1	20231101	452	16.2	2.34439	40.265		0.9	1.04	0.93	0.97
981	ECK3526	yhjV	b3539	predicted amino acid:H+ symport permease transport protein	1	43	26	LB	0	LB	Km	1	20231101	612	15.2	2.75827	43.266		1.25	0.96	1.14	1.06
981	ECK2035	rfbB	b2041	dTDP-glucose 4,6-dehydratase 1	1	44	26	LB	0	LB	Km	1	20231101	432	16.7	2.29235	41.523		0.9	1.06	0.96	1.03
981	ECK3676	yidP	b3684	predicted UTRA domain DNA-binding GntR family transcription regulator	1	45	26	LB	0	LB	Km	1	20231101	531	15.2	2.67732	42.126		1.04	0.98	1.09	1.06
981	ECK3860	hemN	b3867	coproporphyrinogen III oxidase;SAM (S-adenosyl-L-methionine) and NAD(P) H dependent;oxygen-independent	1	46	26	LB	0	LB	Km	1	20231101	485	15.9	2.3971	40.477		0.91	1.03	1	1.03
981	ECK3505	yhjB	b3520	predicted two-component system response regulator;CheY-like receiver domain, LuxR family protein HTH domain;cognate sensor protein is unknown	1	47	26	LB	0	LB	Km	1	20231101	603	14.8	2.67446	40.21		1.01	0.96	1.05	0.99
981		wt1	wt		1	48	26	LB	0	LB	Km	1	20231101	1008	14.9	2.80251	43.166		0.96	0.97	1.03	1.01
981		wt0	wt		1	1	27	LB	0	LB	Km	1	20231101	1153	16.2	2.68728	45.151		0.97	0.96	1.01	0.99
981	ECK4392	creD	b4400	inner membrane protein of unknown function	1	2	27	LB	0	LB	Km	1	20231101	831	15.9	2.51014	42.907		1.05	0.98	0.99	1
981	ECK0552	nohB	b0560	DLP12 cryptic prophage;predicted DNA packaging protein	1	3	27	LB	0	LB	Km	1	20231101	676	17	2.19025	40.521		0.95	1.04	0.89	0.98
981	ECK0395	brnQ	b0401	branched-chain amino acid transport system 2 carrier protein;LIV-II transport system for Ile;Leu;and Val;mutants are valine and o-methylthreonine resistant;glycylvaline sensitive	1	4	27	LB	0	LB	Km	1	20231101	593	17.5	2.2846	40.52		0.84	1.08	0.92	0.95
981	ECK1634	pdxH	b1638	pyridoxine 5'-phosphate oxidase	1	5	27	LB	0	LB	Km	1	20231101	644	15.8	2.54388	41.474		0.98	0.98	1.03	0.97
981	ECK1474	sra	b1480	stationary-phase-induced ribosome-associated protein	1	6	27	LB	0	LB	Km	1	20231101	603	16.2	2.48285	43.034		0.95	0.99	1.03	1.02
981	ECK1472	adhP	b1478	ethanol-active dehydrogenase/acetaldehyde-active reductase	1	7	27	LB	0	LB	Km	1	20231101	671	16.7	2.26609	40.885		1.06	1.02	0.94	0.97
981	ECK4200	yjfZ	b4204	predicted protein	1	8	27	LB	0	LB	Km	1	20231101	586	16.9	2.29577	42.516		0.93	1.05	0.95	1
981	ECK2431	hemF	b2436	coproporphyrinogen III oxidase	1	9	27	LB	0	LB	Km	1	20231101	627	16	2.45268	42.292		1	1	1	1
981	ECK1051	rimJ	b1066	ribosomal-protein-S5-alanine N-acetyltransferase	1	10	27	LB	0	LB	Km	1	20231101	572	16.9	2.33022	42.068		0.96	1.03	0.97	1
981	ECK1037	msyB	b1051	multicopy suppressor of secY and secA	1	11	27	LB	0	LB	Km	1	20231101	617	15.4	2.53351	41.368		1.01	0.96	1.07	0.99
981	ECK0072	setA	b0070	broad specificity sugar efflux system	1	12	27	LB	0	LB	Km	1	20231101	496	17.2	2.10052	39.818		0.78	1.09	0.86	0.95
981	ECK0556	appY	b0564	DLP12 cryptic prophage;predicted AraC family protein transcription regulator	1	13	27	LB	0	LB	Km	1	20231101	662	15.7	2.53961	44.156		1.06	0.99	1.05	1.05
981	ECK2981	pitB	b2987	cryptic low-affinity phosphate transport protein	1	14	27	LB	0	LB	Km	1	20231101	600	15.8	2.27648	41.695		1.01	0.97	0.95	1
981	ECK3643	gltS	b3653	proton-glutamate-aspartate transport protein	1	15	27	LB	0	LB	Km	1	20231101	599	15.2	2.4577	41.426		1.01	0.95	1.03	1
981	ECK4050	uvrA	b4058	ATPase and DNA damage recognition protein of nucleotide excision repair excinuclease UvrABC	1	16	27	LB	0	LB	Km	1	20231101	553	16.6	2.40648	44.011		0.94	1.04	1.01	1.05
981	ECK0132	panC	b0133	pantothenate synthetase	1	17	27	LB	0	LB	Km	1	20231101	611	15.5	2.46868	42.155		1.06	0.98	1.04	1.01
981	ECK2488	focB	b2492	predicted bidirectional formate transport protein 2	1	18	27	LB	0	LB	Km	1	20231101	570	16.1	2.34832	41.651		0.99	1	0.98	0.99
981	ECK2259	menF	b2265	isochorismate synthase 2	1	19	27	LB	0	LB	Km	1	20231101	576	16	2.41533	43.213		0.99	1	1.02	1.03
981	ECK4343	yjiX	b4353	predicted DUF466 family protein	1	20	27	LB	0	LB	Km	1	20231101	474	17.3	2.16639	41.15		0.84	1.07	0.93	0.98
981	ECK1733	chbR	b1735	AraC family protein regulator (repressor) of chb operon for N;N'-diacetylchitobiose utilization	1	21	27	LB	0	LB	Km	1	20231101	563	15.9	2.38441	42.174		0.99	1	1.02	1.01
981	ECK2388	nupC	b2393	nucleoside (except guanosine) transport protein	1	22	27	LB	0	LB	Km	1	20231101	539	16.2	2.32151	41.377		0.96	1.01	0.99	0.99
981	ECK3149	mtr	b3161	high affinity tryptophan-specific transport protein	1	23	27	LB	0	LB	Km	1	20231101	570	16.1	2.3181	41.85		0.99	1.01	0.97	0.99
981		yzfA	b4222		1	24	27	LB	0	LB	Km	1	20231101	529	16.4	2.27027	41.358		0.94	1.01	0.97	0.97
981	ECK0622	ybeF	b0629	predicted LysR family DNA-binding transcription regulator	1	25	27	LB	0	LB	Km	1	20231101	616	15	2.52327	42.23		1.08	0.94	1.07	1
981	ECK2411	ptsI	b2416	PEP-protein phosphotransferase of PTS system (enzyme I)	1	26	27	LB	0	LB	Km	1	20231101	550	16.3	2.26422	41.761		0.98	1.03	0.95	0.99
981	ECK1873	torZ	b1872	trimethylamine N-oxide reductase system III;catalytic subunit	1	27	27	LB	0	LB	Km	1	20231101	583	15.4	2.43154	40.471		1.04	0.96	0.99	0.94
981	ECK0126	yadG	b0127	predicted transport protein subunit: ATP-binding component of ABC superfamily protein	1	28	27	LB	0	LB	Km	1	20231101	500	16.4	2.27648	42.024		0.92	1.01	0.99	1
981	ECK2912	argP	b2916	Inhibitor of chromosome initiation;transcription regulator (activator);LysR family protein;oriC iteron (13-mer) binding protein;competes with DnaA for iteron binding	1	29	27	LB	0	LB	Km	1	20231101	570	15.7	2.44093	42.626		1.01	0.98	1.02	1
981	ECK2160	fruA	b2167	fructose permease;PTS Enzyme IIBC component	1	30	27	LB	0	LB	Km	1	20231101	477	16.4	2.36788	43.033		0.89	1	1.01	1.01
981	ECK3184	yrbF	b3195	ABC superfamily transporter maintaining OM lipid asymmetry;ATP-binding protein	1	31	27	LB	0	LB	Km	1	20231101	585	16.2	2.55157	45.223		1.09	1	1.05	1.03
981	ECK4223	ytfQ	b4227	predicted galactofuranose binding protein: periplasmic-binding component of ABC superfamily protein	1	32	27	LB	0	LB	Km	1	20231101	579	15.6	2.43094	42.028		1.07	0.95	1.01	0.97
981	ECK0196	rcsF	b0196	predicted OM (outer membrane) protein;signal regulator in colanic acid synthesis interacts with RcsB	1	33	27	LB	0	LB	Km	1	20231101	495	17.3	2.19667	42.488		0.94	1.06	0.9	0.98
981	ECK2300	hisP	b2306	histidine/lysine/arginine/ornithine transport protein subunit	1	34	27	LB	0	LB	Km	1	20231101	492	16.3	2.43693	45.588		0.94	0.99	1.02	1.05
981	ECK3439	livG	b3455	branched-chain amino acid ABC superfamily transporter ATPase	1	35	27	LB	0	LB	Km	1	20231101	493	17.3	2.16767	42.449		0.89	1.08	0.87	0.97
981	ECK0105	hofC	b0106	assembly protein in type IV pilin biogenesis transmembrane protein;predicted integral membrane protein involved in biogenesis of fimbriae protein transport DNA uptake	1	36	27	LB	0	LB	Km	1	20231101	598	16.2	2.77033	48.854		1.11	1	1.11	1.12
981	ECK1330	fnr	b1334	oxygen-sensing anaerobic growth regulon transcription regulator FNR;autorepressor	1	37	27	LB	0	LB	Km	1	20231101	560	15.8	2.54695	42.385		1.12	0.97	1.02	0.98
981	ECK1420	rimL	b1427	ribosomal-protein-L7/L12-serine acetyltransferase	1	38	27	LB	0	LB	Km	1	20231101	449	17.5	2.17083	41.456		0.87	1.1	0.87	0.97
981	ECK2475	gcvR	b2479	GcvR family DNA-binding transcription regulator;protein accessory to GcvA	1	39	27	LB	0	LB	Km	1	20231101	462	17	2.31253	42.788		0.97	1.06	0.95	1.01
981	ECK4394	yjjY	b4402	predicted protein	1	40	27	LB	0	LB	Km	1	20231101	463	15.8	2.66996	42.816		0.91	0.98	1.07	1.01
981	ECK0435	ppiD	b0441	periplasmic folding chaperone;has an inactive PPIase domain	1	41	27	LB	0	LB	Km	1	20231101	514	15.6	2.61256	42.838		1	0.99	1.06	1.01
981	ECK4025	malF	b4033	maltose ABC superfamily transporter;permease subunit	1	42	27	LB	0	LB	Km	1	20231101	514	15.6	2.56039	41.899		1.01	1	1	1.01
981	ECK3277	mscL	b3291	mechanosensitive channel protein;high conductance	1	43	27	LB	0	LB	Km	1	20231101	432	16.8	2.29617	40.237		0.87	1.05	0.93	0.98
981	ECK4327	yjiN	b4336	zinc family protein alcohol dehydrogenase family protein	1	44	27	LB	0	LB	Km	1	20231101	514	15	2.60795	40.135		1.06	0.95	1.07	0.99
981	ECK0712	sdhA	b0723	succinate dehydrogenase;flavoprotein subunit	1	45	27	LB	0	LB	Km	1	20231101	359	16.5	2.38031	43.867		0.7	1.06	0.96	1.1
981	ECK2483	hyfG	b2487	hydrogenase 4;subunit	1	46	27	LB	0	LB	Km	1	20231101	605	15	2.58241	39.431		1.12	0.97	1.06	1
981	ECK3644	yicE	b3654	xanthine permease	1	47	27	LB	0	LB	Km	1	20231101	701	13.7	2.88165	39.815		1.17	0.89	1.11	0.97
981		wt0	wt		1	48	27	LB	0	LB	Km	1	20231101	985	15.1	2.85844	43.69		0.94	0.98	1.04	1.02
981		wt0	wt		1	1	28	LB	0	LB	Km	1	20231101	1345	16.7	2.98151	51.329		1.16	0.99	1.13	1.1
981	ECK2219	yfaQ	b2226	predicted protein	1	2	28	LB	0	LB	Km	1	20231101	757	15.8	2.58857	43.207		0.98	0.97	1.03	0.99
981	ECK1399	ydbC	b1406	predicted oxidoreductase;NAD(P)-binding;methylglyoxal sensitivity;PF10971 family protein	1	3	28	LB	0	LB	Km	1	20231101	827	16	2.45036	41.572		1.19	0.98	1	0.98
981	ECK0520	ybcI	b0527	inner membrane protein;DUF457 family protein	1	4	28	LB	0	LB	Km	1	20231101	691	16.3	2.34725	39.992		1	1	0.96	0.92
981	ECK1498	ydeT	b1505	predicted defective OM (outer membrane) fimbrial subunit export usher FimD family protein;C-terminal fragment	1	5	28	LB	0	LB	Km	1	20231101	625	16.9	2.24103	41.283		0.97	1.05	0.91	0.95
981	ECK2319	yfcL	b2325	predicted protein	1	6	28	LB	0	LB	Km	1	20231101	650	16	2.48734	43.87		1.05	0.97	1.04	1.02
981	ECK1535	ydfI	b1542	predicted D-mannonate oxidoreductase;NAD-dependent	1	7	28	LB	0	LB	Km	1	20231101	603	16.3	2.38901	42.359		0.97	0.99	0.99	0.99
981	ECK0669	ybfM	b0681	chitoporin;uptake of chitosugars;repressed by chiX(micM) sRNA	1	8	28	LB	0	LB	Km	1	20231101	600	15.1	2.49221	40.625		0.97	0.94	1.03	0.93
981	ECK4412	rseX	b4603	sRNA antisense regulator of ompA and ompC translation; Hfq-dependent	1	9	28	LB	0	LB	Km	1	20231101	554	16.7	2.34404	44.31		0.9	1.04	0.96	1.02
981	ECK2293	yfcD	b2299	predicted NUDIX hydrolase	1	10	28	LB	0	LB	Km	1	20231101	758	16.2	2.80975	48.876		1.29	0.98	1.18	1.14
981	ECK1509	lsrB	b1516	autoinducer 2 (AI-2)-binding protein	1	11	28	LB	0	LB	Km	1	20231101	582	16.1	2.40335	42.73		0.97	1	1.02	1
981	ECK0596	ybdN	b0602	predicted PAPS reductase family domain protein	1	12	28	LB	0	LB	Km	1	20231101	740	16	2.81377	47.547		1.18	1	1.16	1.11
981	ECK0923	pepN	b0932	aminopeptidase N	1	13	28	LB	0	LB	Km	1	20231101	556	16.4	2.40579	42.263		0.91	1.02	1	0.99
981	ECK1828	htpX	b1829	predicted endopeptidase	1	14	28	LB	0	LB	Km	1	20231101	644	15.5	2.90657	48.763		1.1	0.95	1.22	1.15
981	ECK1560	flxA	b1566	Qin prophage member of FliA regulon	1	15	28	LB	0	LB	Km	1	20231101	571	15.6	2.39011	41.597		0.98	0.97	1	0.98
981	ECK0811	ybiU	b0821	predicted DUF1479 family protein	1	16	28	LB	0	LB	Km	1	20231101	577	16.1	2.24139	40.166		0.99	1	0.95	0.94
981	ECK0148	mrcB	b0149	fused glycosyl transferase and transpeptidase peptidoglymay synthetase penicillin-binding protein 1B	1	17	28	LB	0	LB	Km	1	20231101	477	16.9	2.32119	42.823		0.84	1.06	0.98	1.01
981	ECK2434	eutL	b2439	ethanolamine catabolic microcompartment shell protein;forms a 2-dimensional protein membrane	1	18	28	LB	0	LB	Km	1	20231101	542	17	2.31273	43.099		0.96	1.05	0.97	1
981	ECK3912	yiiQ	b3920	predicted DUF1454 family protein periplasmic protein	1	19	28	LB	0	LB	Km	1	20231101	591	16.1	2.46196	41.861		1.03	1	1.05	0.98
981	ECK1467	yddG	b1473	aromatic amino acid exporter;predicted efflux pump;overproduction confers resistance to phenylalanine and increases export of phenylalanine,tyrosine and tryptophan	1	20	28	LB	0	LB	Km	1	20231101	575	16.3	2.52447	45.927		1.03	1	1.09	1.07
981	ECK1952	dsrA	b1954	regulatory sRNA of RpoS	1	21	28	LB	0	LB	Km	1	20231101	727	15.6	2.47713	42.634		1.3	0.98	1.06	1
981	ECK2967	pppA	b2972	bifunctional prepilin leader peptidase/methylase	1	22	28	LB	0	LB	Km	1	20231101	540	17.3	2.2395	42.309		0.98	1.07	0.96	0.99
981	ECK1092	ycfN	b1106	thiamin kinase	1	23	28	LB	0	LB	Km	1	20231101	650	15.6	2.37464	40.307		1.15	0.98	1	0.93
981	ECK0779	ybhP	b0790	predicted endo/exonuclease/phosphatase family protein PFAM PF03372 protein	1	24	28	LB	0	LB	Km	1	20231101	561	16.1	2.45302	44.522		1.01	0.98	1.05	1.02
981	ECK2276	nuoH	b2282	NADH:ubiquinone oxidoreductase;membrane subunit H	1	25	28	LB	0	LB	Km	1	20231101	427	16.4	1.93596	37.303		0.76	1.03	0.82	0.87
981	ECK2238	yfaU	b2245	2-keto-3-deoxy-L-rhamnonate aldolase	1	26	28	LB	0	LB	Km	1	20231101	502	16.4	2.30114	43.042		0.9	1.03	0.97	1
981	ECK3564	yiaK	b3575	2,3-diketo-L-gulonate reductase;NADH-dependent;catalyzes the reduction of 2,3-diketo-L-gulonate in the presence of NADH;to form 3-keto-L-gulonate	1	27	28	LB	0	LB	Km	1	20231101	585	16.1	2.3862	42.959		1.05	1	0.98	0.98
981	ECK0275	yagJ	b0276	CP4-6 cryptic prophage predicted protein	1	28	28	LB	0	LB	Km	1	20231101	695	15.6	2.76961	46		1.3	0.96	1.22	1.07
981	ECK2024	gnd	b2029	6-phosphogluconate dehydrogenase;decarboxylating	1	29	28	LB	0	LB	Km	1	20231101	540	16.3	2.21293	38.094		0.97	1.01	0.93	0.88
981	ECK2285	yfbR	b2291	5'-nucleotidase;essential component of deoxycytidine triphosphate (dCTP) pathway for de novo synthesis of thymidylate;catalyzes the strictly specific dephosphorylation of 2'-deoxyribonucleoside 5'-monophosphates (dAMP;dGMP;dTMP;dUMP;dIMP and dCMP) and does not dephosphorylate 5'-ribonucleotides or ribonucleoside 3'-monophosphates	1	30	28	LB	0	LB	Km	1	20231101	510	16.5	2.31301	42.396		0.96	1.01	0.99	0.98
981	ECK0643	hscC	b0650	Hsp70 family protein chaperone Hsc62;RpoD-binding transcription inhibitor	1	31	28	LB	0	LB	Km	1	20231101	479	17.1	2.27765	43.363		0.9	1.05	0.94	0.97
981	ECK0317	yahE	b0319	predicted protein	1	32	28	LB	0	LB	Km	1	20231101	545	16	2.58247	45.715		1.02	0.97	1.08	1.04
981	ECK1926	amyA	b1927	alpha-amylase;cytoplasmic	1	33	28	LB	0	LB	Km	1	20231101	520	16.3	2.40125	44.298		1	0.99	1	1
981	ECK3146	yhbU	b3158	predicted peptidase (collagenase family protein)	1	34	28	LB	0	LB	Km	1	20231101	549	16.4	2.42666	43.044		1.05	0.99	1.02	0.97
981	ECK0056	djlA	b0055	DnaK co-chaperone;membrane-asssociated;DNA-binding;mutants rapidly accumulate suppressors	1	35	28	LB	0	LB	Km	1	20231101	565	16.8	2.44878	44.727		1.03	1.05	1	1
981	ECK0849	ybjO	b0858	shifted translation start +15 nt;UUG start codon;predicted DUF2593 family inner membrane protein	1	36	28	LB	0	LB	Km	1	20231101	459	17.5	2.26823	43.944		0.86	1.08	0.92	0.99
981	ECK1470	fdnI	b1476	formate dehydrogenase-N;cytochrome B556 (gamma) subunit;nitrate-inducible	1	37	28	LB	0	LB	Km	1	20231101	499	16.6	2.51295	45.229		1	1.01	1.01	1.03
981	ECK2018	hisH	b2023	imidazole glycerol phosphate synthase;glutamine amidotransferase subunit with HisF	1	38	28	LB	0	LB	Km	1	20231101	451	16.8	2.24363	41.461		0.88	1.05	0.91	0.95
981	ECK1653	ydhP	b1657	predicted major facilitator superfamily protein (MFS) membrane transport protein	1	39	28	LB	0	LB	Km	1	20231101	450	16.9	2.20827	39.987		0.95	1.05	0.91	0.93
981	ECK1547	ydfP	b1553	Qin prophage;predicted Rz family protein	1	40	28	LB	0	LB	Km	1	20231101	500	16.5	2.62658	46.224		0.99	1.02	1.06	1.07
981	ECK1462	narZ	b1468	nitrate reductase 2 (NRZ);alpha subunit	1	41	28	LB	0	LB	Km	1	20231101	468	16.9	2.37204	43.481		0.92	1.07	0.97	1.01
981	ECK4013	pepE	b4021	peptidase E;alpha-aspartyl dipeptidase	1	42	28	LB	0	LB	Km	1	20231101	533	15.8	2.56844	43.365		1.05	1	1.02	1.02
981	ECK1235	adhE	b1241	bifunctional acetaldehyde-CoA dehydrogenase/iron-dependent alcohol dehydrogenase/pyruvate-formate lyase deactivase	1	43	28	LB	0	LB	Km	1	20231101	481	16	2.40811	39.664		0.98	1	0.99	0.94
981	ECK1516	yneG	b1523	predicted DUF4186 family protein	1	44	28	LB	0	LB	Km	1	20231101	508	16	2.8182	47.794		1.05	1	1.17	1.16
981	ECK3594	lldR	b3604	dual role activator/repressor for lldPRD operon	1	45	28	LB	0	LB	Km	1	20231101	548	15.4	2.56224	41.119		1.07	0.98	1.04	1.01
981	ECK2299	yfcI	b2305	predicted transposase_31 family protein	1	46	28	LB	0	LB	Km	1	20231101	529	15.4	2.57471	41.366		0.99	0.99	1.07	1.02
981	ECK2039	wcaK	b2045	colanic acid biosynthesis protein	1	47	28	LB	0	LB	Km	1	20231101	608	17.3	2.33391	41.5		1.02	1.11	0.91	0.99
981		wt1	wt		1	48	28	LB	0	LB	Km	1	20231101	1356	15.5	3.08429	50.253		1.31	1	1.13	1.15
981		wt0	wt		1	1	29	LB	0	LB	Km	1	20231101	1193	16.6	2.68788	46.415		0.98	0.98	0.98	0.96
981	ECK0831	ybjG	b0841	predicted undecaprenyl-diphosphatase YbjG	1	2	29	LB	0	LB	Km	1	20231101	809	15.9	2.58315	43.927		0.99	0.98	0.99	0.98
981	ECK2638	yfjW	b2642	CP4-57 cryptic prophage predicted inner membrane protein	1	3	29	LB	0	LB	Km	1	20231101	725	16.5	2.34087	41.312		0.99	1.01	0.92	0.95
981	ECK1577	ynfA	b1582	predicted UPF0060 family inner membrane protein	1	4	29	LB	0	LB	Km	1	20231101	732	18.2	2.40026	45.07		1.01	1.12	0.94	1
981	ECK1652	sodB	b1656	superoxide dismutase;Fe	1	5	29	LB	0	LB	Km	1	20231101	747	16.6	2.78043	48.162		1.1	1.03	1.09	1.07
981	ECK1991	yeeP	b1999	CP4-44 cryptic prophage predicted defective GTP-binding protein;predicted histone	1	6	29	LB	0	LB	Km	1	20231101	761	16.7	2.87051	51.044		1.17	1.02	1.15	1.15
981	ECK2621	yfjI	b2625	CP4-57 cryptic prophage predicted protein	1	7	29	LB	0	LB	Km	1	20231101	633	16.8	2.51964	44.112		0.97	1.03	1	1
981	ECK0013	yaaI	b0013	predicted UPF0412 family protein periplasmic protein transport protein	1	8	29	LB	0	LB	Km	1	20231101	686	16.3	2.44763	42.891		1.06	1.01	0.97	0.95
981	ECK1803	fadD	b1805	acyl-CoA synthase;long-chain fatty acid	1	9	29	LB	0	LB	Km	1	20231101	653	16.4	2.41475	41.245		1	1.02	0.94	0.92
981	ECK0486	ybbN	b0492	predicted DnaK co-chaperone;thioredoxin family protein	1	10	29	LB	0	LB	Km	1	20231101	654	16	2.5951	44.022		1.06	0.97	1.04	1
981	ECK2457	ypfE	b2462	ethanolamine catabolic microcompartment shell protein	1	11	29	LB	0	LB	Km	1	20231101	548	16.2	2.30622	40.058		0.87	1	0.94	0.91
981	ECK1930	yedK	b1931	predicted DUF159 family protein	1	12	29	LB	0	LB	Km	1	20231101	598	15.6	2.67066	46.771		0.9	0.98	1.05	1.06
981	ECK4168	hfq	b4172	HF-I;host factor for RNA phage Q beta replication	1	13	29	LB	0	LB	Km	1	20231101	495	19.8	1.59651	32.455		0.76	1.24	0.64	0.74
981	ECK0947	ycbG	b0956	Ter macrodomain organizer matS-binding protein	1	14	29	LB	0	LB	Km	1	20231101	665	15.5	2.59446	44.783		1.07	0.95	1.04	1.02
981	ECK1602	ydgC	b1607	predicted GlpM family inner membrane protein	1	15	29	LB	0	LB	Km	1	20231101	618	16.4	2.52377	44.663		1	1.02	1.01	1.02
981	ECK0190	yaeQ	b0190	predicted PDDEXK superfamily protein	1	16	29	LB	0	LB	Km	1	20231101	630	15.4	2.50173	43.512		1.02	0.96	1.01	0.98
981		ybbV	b0511		1	17	29	LB	0	LB	Km	1	20231101	502	17.4	2.2469	42.42		0.83	1.09	0.91	0.97
981	ECK4336	mcrB	b4346	5-methylcytosine-specific restriction enzyme McrBC;subunit McrB	1	18	29	LB	0	LB	Km	1	20231101	639	16	2.66596	45.996		1.07	0.99	1.06	1.03
981	ECK1841	yebZ	b1840	predicted inner membrane protein	1	19	29	LB	0	LB	Km	1	20231101	597	16	2.60163	45.048		0.98	1	1.06	1.02
981	ECK1609	ydgA	b1614	predicted DUF945 family protein	1	20	29	LB	0	LB	Km	1	20231101	596	15.8	2.46941	42.628		1.01	0.97	1.02	0.96
981	ECK2790	ygdH	b2795	predicted UPF0717 family protein	1	21	29	LB	0	LB	Km	1	20231101	582	14.5	2.65533	44.63		0.98	0.91	1.09	1.01
981	ECK3647	yicJ	b3657	predicted transport protein	1	22	29	LB	0	LB	Km	1	20231101	661	15.2	2.58355	43.324		1.13	0.94	1.06	0.98
981	ECK2461	ypfG	b2466	predicted DUF1176 family protein	1	23	29	LB	0	LB	Km	1	20231101	565	16.2	2.44495	45.177		0.94	1.01	0.99	1.01
981	ECK1787	yeaL	b1789	predicted UPF0756 family inner membrane protein	1	24	29	LB	0	LB	Km	1	20231101	548	17	2.39014	44.652		0.93	1.04	0.98	0.99
981	ECK1147	elbA	b1160	RpoS stabilzer during Mg starvation;anti-RssB factor	1	25	29	LB	0	LB	Km	1	20231101	503	17.2	2.29727	44.329		0.84	1.07	0.93	1
981	ECK0819	yliA	b0829	glutathione transport protein ATP-binding protein;ABC superfamily protein	1	26	29	LB	0	LB	Km	1	20231101	569	15.3	2.86571	48.4		0.96	0.96	1.16	1.09
981	ECK4407	rydC	b4597	sRNA antisense regulator of yejABEF;Hfq-dependent;over -expression causes a thermosensitive growth phenotype on minimal glycerol,maltose and ribose media	1	27	29	LB	0	LB	Km	1	20231101	579	17.9	2.29753	45.953		0.98	1.11	0.9	1.02
981	ECK1417	ydcJ	b1423	predicted metalloenzyme	1	28	29	LB	0	LB	Km	1	20231101	488	15.9	2.35334	41.237		0.86	0.98	0.99	0.93
981	ECK1837	pphA	b1838	serine/threonine-specific protein phosphatase 1	1	29	29	LB	0	LB	Km	1	20231101	637	16.3	2.57542	45.02		1.07	1.01	1.03	1
981	ECK1017	ycdU	b1029	predicted inner membrane protein	1	30	29	LB	0	LB	Km	1	20231101	552	15.7	2.6732	44.957		0.98	0.96	1.09	1
981	ECK1593	ydgD	b1598	predicted periplasmic serine protease	1	31	29	LB	0	LB	Km	1	20231101	542	16.4	2.51356	45.737		0.95	1.01	1	1
981	ECK2540	yphA	b2543	predicted DoxX family inner membrane protein	1	32	29	LB	0	LB	Km	1	20231101	588	16.3	2.58329	45.664		1.03	0.99	1.04	1.01
981	ECK0228	yafL	b0227	predicted lipoprotein and C40 family protein peptidase	1	33	29	LB	0	LB	Km	1	20231101	557	16.3	2.42369	43.558		0.99	0.99	0.96	0.96
981	ECK2755	ygcL	b2760	CRISPR (clustered regularly interspaced short palindromic repeat) RNA (crRNA) containing Cascade antiviral complex protein CasA	1	34	29	LB	0	LB	Km	1	20231101	553	15.7	2.67657	46.262		0.99	0.95	1.08	1.02
981	ECK1731	chbG	b1733	UPF0249 family protein;Chito-oligosaccharide deacetylase	1	35	29	LB	0	LB	Km	1	20231101	555	16.1	2.59597	44.885		0.94	1	1.01	0.98
981	ECK0005	yaaX	b0005	predicted DUF2502 family protein periplasmic protein	1	36	29	LB	0	LB	Km	1	20231101	523	16.4	2.46453	44.184		0.91	1.01	0.96	0.96
981	ECK1639	ydhI	b1643	predicted DUF1656 family inner membrane efflux pump associated protein	1	37	29	LB	0	LB	Km	1	20231101	462	18	2.35444	45.907		0.86	1.1	0.91	1.01
981	ECK2405	ypeB	b4546	predicted DUF3820 family protein	1	38	29	LB	0	LB	Km	1	20231101	534	17.3	2.40343	43.515		0.96	1.08	0.93	0.96
981	ECK1844	yobB	b1843	predicted C-N hydrolase family protein	1	39	29	LB	0	LB	Km	1	20231101	480	17.3	2.41116	43.79		0.94	1.08	0.96	0.98
981	ECK2241	yfaX	b2248	predicted IclR family DNA-binding transcription regulator of rhm operon	1	40	29	LB	0	LB	Km	1	20231101	433	16.4	2.40201	41.688		0.79	1.01	0.94	0.93
981	ECK2306	purF	b2312	amidophosphoribosyltransferase	1	41	29	LB	0	LB	Km	1	20231101	627	15.5	2.73139	44.086		1.14	0.98	1.07	0.99
981	ECK1522	marC	b1529	predicted UPF0056 family inner membrane protein	1	42	29	LB	0	LB	Km	1	20231101	642	15.1	2.8533	45.872		1.17	0.96	1.08	1.04
981	ECK2456	eutP	b2461	ethanolamine utilization (eut) operon protein of unknown function	1	43	29	LB	0	LB	Km	1	20231101	484	16.9	2.44765	44.315		0.91	1.05	0.96	1.02
981	ECK1274	yciS	b1279	predicted DUF1049 family inner membrane protein	1	44	29	LB	0	LB	Km	1	20231101	579	16	2.55262	42.624		1.11	1	1.02	1
981	ECK1673	lpp	b1677	murein lipoprotein;Braun lipoprotein	1	45	29	LB	0	LB	Km	1	20231101	504	13.9	2.35029	32.944		0.92	0.89	0.92	0.78
981	ECK3975	rplA	b3984	50S ribosomal subunit protein L1	1	46	29	LB	0	LB	Km	1	20231101	616	14.9	2.68135	42.042		1.08	0.96	1.07	1.01
981	ECK1758	ynjH	b1760	predicted DUF1496 family protein	1	47	29	LB	0	LB	Km	1	20231101	750	14.6	2.79719	41.568		1.18	0.94	1.05	0.96
981		wt0	wt		1	48	29	LB	0	LB	Km	1	20231101	1007	15.8	2.75186	44.012		0.91	1.02	0.97	0.98
981		wt0	wt		1	1	30	LB	0	LB	Km	1	20231101	1270	16.2	2.79204	46.711		1	0.95	1.04	0.98
981	ECK4134	fxsA	b4140	suppressor of F exclusion of phage T7	1	2	30	LB	0	LB	Km	1	20231101	826	17.2	2.50659	44.2		0.97	1.05	0.98	0.99
981	ECK3181	yrbC	b3192	ABC superfamily transporter maintaining OM lipid asymmetry;periplasmic binding protein	1	3	30	LB	0	LB	Km	1	20231101	717	17.9	2.64945	48.78		0.94	1.08	1.06	1.13
981	ECK1891	motA	b1890	H(+)-driven stator protein of flagellar rotation;enables flagellar motor rotation;MotAB stator interacts with FliG motor	1	4	30	LB	0	LB	Km	1	20231101	714	16.2	2.84439	48.373		0.95	0.98	1.13	1.08
981	ECK1618	add	b1623	adenosine deaminase	1	5	30	LB	0	LB	Km	1	20231101	756	17.1	2.34482	41.747		1.07	1.05	0.93	0.93
981	ECK2739	surE	b2744	UMP phosphatase;nucleotidase;5- or 3'-monophosphates;purine;pyrimidine;ribo- and deoxyribonucleotides effectively hydrolyzed;short chain exopolyphosphatase	1	6	30	LB	0	LB	Km	1	20231101	657	17.2	2.56754	45.008		0.97	1.04	1.04	1.01
981	ECK3344	yhfA	b3356	predicted OsmC family protein	1	7	30	LB	0	LB	Km	1	20231101	712	16.3	2.52331	44.209		1.05	0.99	1.02	1.01
981	ECK1730	katE	b1732	catalase HPII;heme d-containing	1	8	30	LB	0	LB	Km	1	20231101	626	16.7	2.64404	46.089		0.93	1.03	1.07	1.03
981	ECK1384	maoC	b1387	bifunctional oxepin-CoA hydrolase/3-oxo-5;6-dehydrosuberyl-CoA semialdehyde dehydrogenase	1	9	30	LB	0	LB	Km	1	20231101	674	16.2	2.54189	43.922		0.99	1	1.01	0.99
981	ECK3543	cspA	b3556	cold-inducible RNA chaperone and anti-terminator;aids gene expression at low temperature;cold shock protein CS7.4;binds ssRNA and ssDNA	1	10	30	LB	0	LB	Km	1	20231101	678	16.2	2.71386	44.012		1.05	0.98	1.11	1
981	ECK3221	yhcM	b3232	divisome ATPase;AFG1 family protein P-loop ATPase with nucleoside triphosphate hydrolase domain;reduces the stability of FtsZ polymers in the presence of ATP;required for cell division under low-oxygen conditions	1	11	30	LB	0	LB	Km	1	20231101	594	16.4	2.39475	42.151		0.9	1	0.99	0.96
981	ECK2598	aroF	b2601	3-deoxy-D-arabino-heptulosonate-7-phosphate synthase;tyrosine-repressible	1	12	30	LB	0	LB	Km	1	20231101	699	16.6	2.5978	45.436		1	1.03	1.04	1.03
981	ECK1347	recE	b1350	Rac cryptic prophage;exonuclease VIII;5' -> 3' specific dsDNA exonuclease	1	13	30	LB	0	LB	Km	1	20231101	633	16.2	2.4401	42.607		0.93	1	0.99	0.97
981	ECK3690	yidB	b3698	predicted DUF937 family protein	1	14	30	LB	0	LB	Km	1	20231101	586	17.6	2.23836	41.432		0.9	1.07	0.91	0.95
981	ECK3186	kdsD	b3197	D-arabinose 5-phosphate isomerase;predicted RpiR family transcription factor	1	15	30	LB	0	LB	Km	1	20231101	729	17	2.26449	41.616		1.13	1.05	0.92	0.95
981	ECK1598	pntA	b1603	pyridine nucleotide transhydrogenase;alpha subunit	1	16	30	LB	0	LB	Km	1	20231101	713	16.1	2.5492	43.904		1.1	0.99	1.04	0.99
981	ECK0620	tatE	b0627	TatABCE protein translocation system subunit	1	17	30	LB	0	LB	Km	1	20231101	596	16.8	2.5337	44.122		0.94	1.04	1.04	1.01
981	ECK1546	cspI	b1552	Qin prophage cold shock protein;predicted transcription factor with cold shock domain	1	18	30	LB	0	LB	Km	1	20231101	717	15.8	2.51162	41.637		1.14	0.97	1.02	0.94
981	ECK3401	gntY	b3414	Fe/S biogenesis protein;scaffold/chaperone for damaged Fe/S proteins	1	19	30	LB	0	LB	Km	1	20231101	585	16.3	2.4008	43.535		0.91	1	0.99	0.99
981	ECK0861	ltaE	b0870	L-allo-threonine aldolase;pyridoxal phosphate (PLP)-dependent	1	20	30	LB	0	LB	Km	1	20231101	747	15.4	2.67599	44.864		1.2	0.93	1.12	1.01
981	ECK0585	fepB	b0592	ferrienterobactin ABC superfamily transporter periplasmic binding protein	1	21	30	LB	0	LB	Km	1	20231101	573	14.9	2.28799	36.563		0.92	0.92	0.95	0.83
981	ECK3915	yiiT	b3923	stress-induced protein	1	22	30	LB	0	LB	Km	1	20231101	585	17	2.32495	42.826		0.95	1.04	0.97	0.98
981	ECK3192	yhbH	b3203	ribosome hibernation promoting factor HPF;stabilizes 70S dimers (100S)	1	23	30	LB	0	LB	Km	1	20231101	829	15.6	2.63603	44.665		1.31	0.97	1.08	1
981	ECK1285	sapF	b1290	antimicrobial peptide ABC superfamily transporter ATPase	1	24	30	LB	0	LB	Km	1	20231101	695	16.4	2.63306	46.774		1.12	0.99	1.09	1.04
981	ECK3632	pyrE	b3642	orotate phosphoribosyltransferase	1	25	30	LB	0	LB	Km	1	20231101	713	14.8	2.27781	38.275		1.13	0.91	0.94	0.87
981	ECK2491	yfgD	b2495	predicted oxidoreductase	1	26	30	LB	0	LB	Km	1	20231101	634	16.9	2.22477	40.994		1.01	1.05	0.91	0.93
981	ECK3194	yhbJ	b3205	adaptor protein RapZ for GlmZ/GlmY sRNA degradation;glucosamine-6-phosphate regulated;NTPase	1	27	30	LB	0	LB	Km	1	20231101	577	15.3	2.55427	43.376		0.92	0.94	1.02	0.96
981	ECK2788	syd	b2793	secY-interacting protein	1	28	30	LB	0	LB	Km	1	20231101	609	16.7	2.80045	50.77		1.01	1.01	1.19	1.15
981	ECK2505	xseA	b2509	exonuclease VII;large subunit	1	29	30	LB	0	LB	Km	1	20231101	653	15.8	2.4502	43.451		1.04	0.97	1	0.97
981	ECK4078	alsE	b4085	D-allulose-6-phosphate 3-epimerase	1	30	30	LB	0	LB	Km	1	20231101	622	16.3	2.34715	42.606		1.04	0.99	0.98	0.96
981	ECK3357	yhfL	b3369	predicted small lipoprotein	1	31	30	LB	0	LB	Km	1	20231101	592	16.7	2.42663	44.046		0.98	1.02	0.98	0.96
981	ECK2909	serA	b2913	D-3-phosphoglycerate dehydrogenase	1	32	30	LB	0	LB	Km	1	20231101	603	16.4	2.51638	45.499		1	0.99	1.03	1.01
981	ECK2177	rsuA	b2183	16S rRNA U516 pseudouridine synthase	1	33	30	LB	0	LB	Km	1	20231101	525	17.4	2.32253	43.468		0.88	1.05	0.94	0.96
981	ECK3932	metL	b3940	bifunctional aspartokinase II/homoserine dehydrogenase II	1	34	30	LB	0	LB	Km	1	20231101	561	17	2.31035	43.083		0.95	1.02	0.95	0.95
981	ECK3484	yhiR	b3499	23S rRNA m6A2030 methyltransferase	1	35	30	LB	0	LB	Km	1	20231101	659	15.9	2.7618	46.126		1.05	0.98	1.1	1.01
981	ECK2836	lysA	b2838	diaminopimelate decarboxylase;pyridoxal phosphate (PLP)-binding	1	36	30	LB	0	LB	Km	1	20231101	529	17.1	2.38123	43.239		0.87	1.05	0.94	0.95
981	ECK0583	fepD	b0590	ferrienterobactin ABC superfamily transporter membrane permease	1	37	30	LB	0	LB	Km	1	20231101	591	14.6	2.36396	37.38		1.04	0.88	0.93	0.83
981	ECK4165	amiB	b4169	N-acetylmuramyl-L-alanine amidase;periplasmic;role in septal cleavage during cell division;overproduction causes lysis;osmotic hypersensitivity;activated by EnvC	1	38	30	LB	0	LB	Km	1	20231101	541	17.1	2.38157	45.129		0.91	1.06	0.94	1.01
981	ECK3432	yhhA	b3448	predicted DUF2756 family protein	1	39	30	LB	0	LB	Km	1	20231101	608	16.2	2.51239	44.247		1.11	1	1.02	1
981	ECK2596	pheA	b2599	bifunctional chorismate mutase P/prephenate dehydratase	1	40	30	LB	0	LB	Km	1	20231101	556	16.8	2.46801	45.006		0.96	1.02	0.98	1.01
981	ECK2940	endA	b2945	DNA-specific endonuclease I	1	41	30	LB	0	LB	Km	1	20231101	569	17.2	2.52314	47.046		0.97	1.07	1.01	1.06
981	ECK3701	tnaA	b3708	tryptophanase/L-cysteine desulfhydrase;pyridoxal phosphate (PLP)-dependent	1	42	30	LB	0	LB	Km	1	20231101	579	16.2	2.45917	43.433		0.99	1.02	0.95	0.99
981	ECK3208	yhcF	b3219	predicted transcription regulator	1	43	30	LB	0	LB	Km	1	20231101	531	17.4	2.32766	45.489		0.94	1.07	0.94	1.05
981	ECK1890	motB	b1889	H(+)-driven stator protein of flagellar rotation;enables flagellar motor rotation;MotAB stator interacts with FliG motor	1	44	30	LB	0	LB	Km	1	20231101	497	16.4	2.47729	44.582		0.9	1.02	1.01	1.05
981	ECK1149	ycgE	b1162	DNA-binding transcriptional repressor BluR	1	45	30	LB	0	LB	Km	1	20231101	563	16.7	2.47853	45.285		0.97	1.05	0.99	1.07
981	ECK3577	aldB	b3588	aldehyde dehydrogenase B	1	46	30	LB	0	LB	Km	1	20231101	650	15.2	2.40268	39.974		1.07	0.97	0.98	0.96
981	ECK3497	mdtE	b3513	anaerobic multidrug efflux transport protein;ArcA-regulated	1	47	30	LB	0	LB	Km	1	20231101	782	14.6	2.90701	45.034		1.17	0.93	1.11	1.05
981		wt1	wt		1	48	30	LB	0	LB	Km	1	20231101	1092	15.6	2.80944	45.401		0.94	0.99	1.01	1.01
981		wt0	wt		1	1	31	LB	0	LB	Km	1	20231101	1345	17.2	2.74009	48.192		0.95	1	1.02	1.01
981	ECK3120	kbaZ	b3132	tagatose 6-phosphate aldolase 1;kbaZ subunit	1	2	31	LB	0	LB	Km	1	20231101	887	15.8	2.76993	44.833		0.94	0.96	1.09	1
981	ECK3464	nikE	b3480	nickel ABC superfamily transporter ATPase	1	3	31	LB	0	LB	Km	1	20231101	951	16.3	2.79758	46.569		1.12	0.98	1.12	1.07
981	ECK4256	yjgR	b4263	predicted DUF853 family protein with NTPase fold	1	4	31	LB	0	LB	Km	1	20231101	831	17.3	2.55409	46.499		0.99	1.04	1.02	1.04
981	ECK0311	betI	b0313	transcription regulator (repressor) of betIBA-betT divergent operon;choline-inducible	1	5	31	LB	0	LB	Km	1	20231101	959	15.9	2.76896	45.881		1.23	0.97	1.11	1.03
981	ECK0944	rmf	b0953	ribosome modulation factor	1	6	31	LB	0	LB	Km	1	20231101	747	17.4	2.44799	43.842		0.99	1.04	1	0.99
981	ECK1948	fliR	b1950	flagellin export apparatus;integral membrane protein	1	7	31	LB	0	LB	Km	1	20231101	928	16.3	2.92389	49.876		1.23	0.98	1.19	1.13
981	ECK0048	kefC	b0047	potassium:proton antiporter NEM-activatable K+/H+ antiporter	1	8	31	LB	0	LB	Km	1	20231101	668	16.9	2.46788	43.608		0.89	1.03	1	0.97
981	ECK0764	bioB	b0775	biotin synthase	1	9	31	LB	0	LB	Km	1	20231101	800	16.8	2.39083	41.948		1.06	1.02	0.95	0.94
981	ECK2763	ygcP	b2768	predicted anti-terminator regulatory protein	1	10	31	LB	0	LB	Km	1	20231101	710	17	2.48838	43.056		0.98	1.01	1.02	0.98
981	ECK0851	artJ	b0860	arginine ABC superfamily transporter periplasmic binding protein	1	11	31	LB	0	LB	Km	1	20231101	777	17.4	2.38334	44.135		1.05	1.05	0.98	1.01
981	ECK4316	yjiC	b4325	predicted protein	1	12	31	LB	0	LB	Km	1	20231101	738	16.8	2.47544	43.173		0.95	1.03	0.99	0.98
981	ECK1634	pdxH	b1638	pyridoxine 5'-phosphate oxidase	1	13	31	LB	0	LB	Km	1	20231101	739	15.9	2.59195	43.761		0.97	0.97	1.05	0.99
981	ECK2843	yqeG	b2845	predicted amino acid:H+ symport permease transport protein	1	14	31	LB	0	LB	Km	1	20231101	653	17	2.46172	43.033		0.9	1.02	1	0.98
981	ECK3338	kefB	b3350	potassium:proton antiporter	1	15	31	LB	0	LB	Km	1	20231101	735	17.1	2.5026	45.131		1.02	1.04	1.02	1.03
981	ECK4243	yjgI	b4249	c-di-GMP-binding biofilm dispersal mediator protein	1	16	31	LB	0	LB	Km	1	20231101	642	17.2	2.35237	42.445		0.89	1.04	0.96	0.96
981	ECK3731	atpB	b3738	F0 sector of membrane-bound ATP synthase;subunit a	1	17	31	LB	0	LB	Km	1	20231101	784	15.9	2.45998	42.345		1.11	0.98	1.01	0.96
981	ECK3127	agaC	b3139	Enzyme IIC Nag;PTS system;N-acetylgalactosamine-specific enzyme IIC;EIIC-Nag	1	18	31	LB	0	LB	Km	1	20231101	713	16.5	2.51399	44.009		1.01	1	1.02	0.99
981	ECK3463	nikD	b3479	nickel ABC superfamily transporter ATPase	1	19	31	LB	0	LB	Km	1	20231101	610	17.2	2.35851	43.616		0.85	1.05	0.97	0.99
981	ECK0390	araJ	b0396	arabinose-inducible major facilitator superfamily protein (MFS) family protein transport protein of unknown function;not involved in arabinose uptake or utilization	1	20	31	LB	0	LB	Km	1	20231101	756	15.3	2.58786	43.509		1.08	0.92	1.08	0.98
981	ECK1810	pabB	b1812	aminodeoxychorismate synthase;subunit I	1	21	31	LB	0	LB	Km	1	20231101	637	16.4	2.51278	44.897		0.91	1.01	1.04	1.02
981	ECK2379	ypdD	b2383	predicted fructose family protein PTS system Enzyme I;also contains Hpr and EIIA domains	1	22	31	LB	0	LB	Km	1	20231101	705	16	2.39777	43.398		1.02	0.97	1	0.99
981	ECK3528	dppD	b3541	dipeptide/heme transport;ATP-binding protein;also transports 5-aminolevulinic acid	1	23	31	LB	0	LB	Km	1	20231101	656	16.3	2.43999	43.295		0.92	1	1	0.97
981	ECK2062	alkA	b2068	3-methyl-adenine DNA glycosylase II;inducible;repairs by single-and double-strand excision of 3-methyl adenine	1	24	31	LB	0	LB	Km	1	20231101	672	16.6	2.44136	44.804		0.96	0.99	1.01	1
981	ECK1983	nac	b1988	DNA-binding transcription regulator (repressor) of gdhA, RpoN, and GlnG(NtrC) regulons for nitrogen assimilation	1	25	31	LB	0	LB	Km	1	20231101	633	16.6	2.37216	43.146		0.89	1.02	0.98	0.98
981	ECK4113	melB	b4120	melibiose:sodium symporter	1	26	31	LB	0	LB	Km	1	20231101	753	16	2.44859	43.754		1.07	0.98	1	0.99
981	ECK3193	ptsN	b3204	sugar-specific enzyme IIA component of PTS	1	27	31	LB	0	LB	Km	1	20231101	562	17.6	2.29511	44.434		0.8	1.07	0.92	0.99
981	ECK4339	hsdM	b4349	DNA methyltransferase M	1	28	31	LB	0	LB	Km	1	20231101	608	17.6	2.15887	41.672		0.89	1.06	0.92	0.94
981	ECK3727	atpA	b3734	F1 sector of membrane-bound ATP synthase;alpha subunit	1	29	31	LB	0	LB	Km	1	20231101	593	16.2	2.53786	44.438		0.84	0.98	1.04	1
981	ECK4277	fecE	b4287	ferric citrate ABC superfamily transporter;ATP-binding component	1	30	31	LB	0	LB	Km	1	20231101	629	16.7	2.37077	44.487		0.93	1	0.99	1
981	ECK2019	hisA	b2024	N-(5'-phospho-L-ribosyl-formimino)-5-amino-1-(5'-phosphoribosyl)-4-imidazolecarboxamide isomerase	1	31	31	LB	0	LB	Km	1	20231101	639	16	2.61495	45.614		0.94	0.96	1.06	1
981	ECK4217	ytfN	b4221	translocation and assembly module subunit TamB	1	32	31	LB	0	LB	Km	1	20231101	549	18.1	2.31653	47.161		0.8	1.08	0.95	1.05
981	ECK3251	envR	b3264	predicted TetR family transcription regulator (activator) of rRNA operons;nucleoid-associated protein	1	33	31	LB	0	LB	Km	1	20231101	674	16	2.59103	44.815		1	0.96	1.05	0.99
981	ECK0843	rimK	b0852	ribosomal protein S6 modification protein	1	34	31	LB	0	LB	Km	1	20231101	626	17	2.40829	44.902		0.93	1.01	1	1
981	ECK3555	xylF	b3566	D-xylose ABC superfamily transporter;periplasmic xylose-binding protein	1	35	31	LB	0	LB	Km	1	20231101	686	16	2.5321	44.074		0.97	0.98	1.01	0.97
981	ECK4195	yjfY	b4199	predicted protein	1	36	31	LB	0	LB	Km	1	20231101	595	17.2	2.18653	41.849		0.86	1.04	0.87	0.92
981	ECK0765	bioF	b0776	8-amino-7-oxononanoate synthase	1	37	31	LB	0	LB	Km	1	20231101	620	16.6	2.51042	44.225		0.96	0.99	0.99	0.98
981	ECK4235	treB	b4240	shifted translation start +3 nt;AUG start codon;bifunctional trehalose(maltose)-specific PTS enzyme: IIB component/IIC component	1	38	31	LB	0	LB	Km	1	20231101	753	15.7	2.81873	48.706		1.12	0.96	1.12	1.08
981	ECK1382	feaB	b1385	phenylacetaldehyde dehydrogenase	1	39	31	LB	0	LB	Km	1	20231101	586	16.7	2.52858	45.426		0.94	1.02	1.03	1.02
981	ECK4207	ytfG	b4211	NAD(P) H:quinone oxidoreductase	1	40	31	LB	0	LB	Km	1	20231101	543	17.8	2.25424	45.45		0.82	1.07	0.9	1.02
981	ECK2800	fucR	b2805	Positive regulatory protein for fuc regulon	1	41	31	LB	0	LB	Km	1	20231101	786	15.4	2.85427	46.271		1.18	0.95	1.15	1.04
981	ECK4027	malK	b4035	bifunctional maltose transport subunit;ATP-binding component of ABC superfamily protein/regulatory protein	1	42	31	LB	0	LB	Km	1	20231101	743	15.5	2.95239	48.015		1.12	0.96	1.15	1.09
981	ECK0927	ssuA	b0936	predicted aliphatic sulfonate ABC superfamily transporter periplasmic binding protein	1	43	31	LB	0	LB	Km	1	20231101	593	16.9	2.32082	44.042		0.93	1.03	0.94	1.02
981	ECK4036	dinF	b4044	shifted translation start +54 nt;AUG start codon;oxidative stress resistance protein;predicted MATE family protein efflux pump;UV and mitomycin C inducible	1	44	31	LB	0	LB	Km	1	20231101	665	16	2.36076	42.411		1.06	0.98	0.97	0.99
981	ECK1025	csgE	b1039	shifted translation start +24 nt;GUG start codon;curlin secretion specificity factor	1	45	31	LB	0	LB	Km	1	20231101	689	15.7	2.43423	43.055		1.05	0.98	0.98	1.02
981	ECK4081	alsB	b4088	D-allose-binding protein;periplasmic	1	46	31	LB	0	LB	Km	1	20231101	733	15	2.65909	43.653		1.07	0.94	1.09	1.05
981	ECK3340	yheS	b3352	predicted regulatory ATPase of ABC superfamily protein: ATP-binding components	1	47	31	LB	0	LB	Km	1	20231101	767	14.8	2.69125	42.556		1.02	0.93	1.04	0.99
981		wt0	wt		1	48	31	LB	0	LB	Km	1	20231101	1318	15.5	3.02161	47.874		1.01	0.97	1.09	1.06
981		wt0	wt		1	1	32	LB	0	LB	Km	1	20231101	1759	19.4	2.6614	51.737		0.77	1.11	0.94	1.02
981		wt1	wt		1	2	32	LB	0	LB	Km	1	20231101	1376	16.8	2.83631	48.558		0.91	1	1.06	1.02
981		wt0	wt		1	3	32	LB	0	LB	Km	1	20231101	1206	17	2.6733	46.771		0.89	1	1.02	1.02
981		wt1	wt		1	4	32	LB	0	LB	Km	1	20231101	1291	18.2	2.62073	49.151		0.96	1.07	0.99	1.04
981		wt0	wt		1	5	32	LB	0	LB	Km	1	20231101	1157	16.7	2.75215	46.969		0.92	1	1.05	0.99
981		wt1	wt		1	6	32	LB	0	LB	Km	1	20231101	1165	17.2	2.80761	49.404		0.97	1.01	1.09	1.05
981		wt0	wt		1	7	32	LB	0	LB	Km	1	20231101	1055	17.7	2.51097	45.16		0.87	1.04	0.97	0.97
981		wt0	wt		1	9	32	LB	0	LB	Km	1	20231101	1244	18.5	2.80863	54.208		1.02	1.1	1.06	1.15
981		wt1	wt		1	10	32	LB	0	LB	Km	1	20231101	1218	17.8	2.68167	49.619		1.05	1.04	1.04	1.06
981		wt0	wt		1	11	32	LB	0	LB	Km	1	20231101	1104	17.2	2.56933	44.903		0.93	1.02	1.01	0.97
981		wt1	wt		1	12	32	LB	0	LB	Km	1	20231101	1144	17.3	2.62619	46.689		0.91	1.04	1	1
981		wt0	wt		1	13	32	LB	0	LB	Km	1	20231101	1168	17.6	2.50981	46.627		0.95	1.05	0.96	1
981		wt1	wt		1	14	32	LB	0	LB	Km	1	20231101	1164	16.9	2.68045	48.383		0.99	0.99	1.03	1.04
981		wt0	wt		1	15	32	LB	0	LB	Km	1	20231101	1154	17.2	2.48074	45.587		0.99	1.03	0.96	0.98
981		wt1	wt		1	16	32	LB	0	LB	Km	1	20231101	1020	16.8	2.60478	48.038		0.87	1	1.01	1.02
981		wt0	wt		1	17	32	LB	0	LB	Km	1	20231101	1259	17.1	2.67522	49.784		1.1	1.03	1.04	1.07
981		wt1	wt		1	18	32	LB	0	LB	Km	1	20231101	1036	17	2.49588	46.987		0.9	1.01	0.96	0.99
981		wt0	wt		1	19	32	LB	0	LB	Km	1	20231101	1135	16.8	2.40965	45.274		0.97	1	0.94	0.96
981		wt1	wt		1	20	32	LB	0	LB	Km	1	20231101	1179	16.8	2.5541	47.345		1.04	0.99	1.01	1
981		wt0	wt		1	21	32	LB	0	LB	Km	1	20231101	1113	17	2.36579	44.434		0.98	1.02	0.93	0.95
981		wt1	wt		1	22	32	LB	0	LB	Km	1	20231101	1152	17	2.47424	45.912		1.02	1.01	0.97	0.98
981		wt0	wt		1	23	32	LB	0	LB	Km	1	20231101	1217	16.8	2.54773	47.225		1.05	1.01	0.98	1
981		wt1	wt		1	24	32	LB	0	LB	Km	1	20231101	1192	16.5	2.54566	46.622		1.05	0.97	1	0.98
981		wt0	wt		1	25	32	LB	0	LB	Km	1	20231101	1256	16.7	2.54217	46.463		1.09	1	0.99	0.99
981		wt1	wt		1	26	32	LB	0	LB	Km	1	20231101	1053	16.2	2.54571	45.914		0.92	0.98	0.99	0.98
981		wt0	wt		1	27	32	LB	0	LB	Km	1	20231101	1150	16.1	2.5759	46.393		1	0.96	0.97	0.97
981		wt1	wt		1	28	32	LB	0	LB	Km	1	20231101	1123	16	2.70627	48.005		1.01	0.94	1.09	1.03
981		wt0	wt		1	29	32	LB	0	LB	Km	1	20231101	1319	16.6	2.77896	49.821		1.14	0.99	1.07	1.05
981		wt1	wt		1	30	32	LB	0	LB	Km	1	20231101	1116	16.4	2.59711	46.877		1.01	0.96	1.03	0.99
981		wt0	wt		1	31	32	LB	0	LB	Km	1	20231101	1128	16.1	2.68669	47.175		1.02	0.95	1.03	0.98
981		wt1	wt		1	32	32	LB	0	LB	Km	1	20231101	1283	16.6	2.5786	46.944		1.15	0.97	1	0.98
981		wt0	wt		1	33	32	LB	0	LB	Km	1	20231101	993	16.3	2.55873	45.339		0.9	0.96	0.99	0.95
981		wt1	wt		1	34	32	LB	0	LB	Km	1	20231101	1114	16.3	2.61418	46.305		1.01	0.95	1.03	0.97
981		wt0	wt		1	35	32	LB	0	LB	Km	1	20231101	1108	16.4	2.58681	46.161		0.95	0.99	0.98	0.96
981		wt1	wt		1	36	32	LB	0	LB	Km	1	20231101	1099	15.7	2.69556	46.471		0.97	0.93	1.02	0.96
981		wt0	wt		1	37	32	LB	0	LB	Km	1	20231101	1334	16.7	2.49875	44.855		1.26	0.98	0.94	0.94
981		wt1	wt		1	38	32	LB	0	LB	Km	1	20231101	1072	16.1	2.63592	45.879		0.97	0.97	0.99	0.96
981		wt0	wt		1	39	32	LB	0	LB	Km	1	20231101	1195	16.5	2.59515	45.877		1.17	0.99	1	0.98
981		wt1	wt		1	40	32	LB	0	LB	Km	1	20231101	1270	16.5	2.8566	50.417		1.17	0.98	1.08	1.07
981		wt1	wt		1	42	32	LB	0	LB	Km	1	20231101	1123	16.3	2.86	49.777		1.03	0.99	1.06	1.07
981		wt0	wt		1	43	32	LB	0	LB	Km	1	20231101	1004	16.3	2.64617	48.206		0.95	0.97	1.02	1.05
981		wt0	wt		1	45	32	LB	0	LB	Km	1	20231101	849	17.3	2.52292	47.414		0.79	1.06	0.96	1.06
981		wt1	wt		1	46	32	LB	0	LB	Km	1	20231101	1093	22.2	1.97231	44.793		0.98	1.36	0.77	1.01
981		wt0	wt		1	47	32	LB	0	LB	Km	1	20231101	1173	15.7	2.772	47.829		0.95	0.97	1.02	1.04
981		wt1	wt		1	48	32	LB	0	LB	Km	1	20231101	1753	17.6	2.79144	52.952		0.82	1.08	0.96	1.11
982		wt1	wt		2	1	1	LB	0	LB	Km	1	20231101	1670	18.5	2.46153	46.386		0.76	0.99	0.96	0.94
982		wt1	wt		2	2	1	LB	0	LB	Km	1	20231101	1216	16.4	2.58808	43.5		0.82	0.95	1.03	0.95
982		wt1	wt		2	3	1	LB	0	LB	Km	1	20231101	1273	17	2.51037	43.667		0.94	0.99	1.01	0.97
982		wt1	wt		2	4	1	LB	0	LB	Km	1	20231101	1367	17.1	2.42982	43.021		1.11	0.98	1.01	0.96
982		wt1	wt		2	5	1	LB	0	LB	Km	1	20231101	1144	16.2	2.62178	43.84		0.98	0.96	1.07	0.99
982		wt1	wt		2	6	1	LB	0	LB	Km	1	20231101	1088	16.7	2.53527	42.976		0.97	0.97	1.06	0.97
982		wt1	wt		2	8	1	LB	0	LB	Km	1	20231101	1184	17	2.48012	43.302		1	1.03	1.04	1
982		wt1	wt		2	9	1	LB	0	LB	Km	1	20231101	1273	17.5	2.46612	45.181		1.09	1.05	1.05	1.05
982		wt1	wt		2	11	1	LB	0	LB	Km	1	20231101	1093	16.8	2.4855	44.12		0.94	1.01	1.07	1.03
982		wt1	wt		2	12	1	LB	0	LB	Km	1	20231101	1208	17.4	2.33208	43.245		0.96	1.08	1	1.02
982		wt1	wt		2	13	1	LB	0	LB	Km	1	20231101	1233	17.2	2.45647	44.298		1.04	1.06	1.06	1.03
982		wt1	wt		2	14	1	LB	0	LB	Km	1	20231101	1004	17	2.30477	43.15		0.86	1.03	0.99	1
982		wt1	wt		2	15	1	LB	0	LB	Km	1	20231101	1259	16.4	2.34052	42.832		1.09	0.99	1.01	0.99
982		wt1	wt		2	16	1	LB	0	LB	Km	1	20231101	1239	16.2	2.36116	43.369		1.02	0.99	1.01	1.02
982		wt1	wt		2	17	1	LB	0	LB	Km	1	20231101	1190	16.4	2.32542	42.927		1.01	1	1.03	1.02
982		wt1	wt		2	18	1	LB	0	LB	Km	1	20231101	1157	16.4	2.33762	43.323		0.98	1	1.03	1
982		wt1	wt		2	19	1	LB	0	LB	Km	1	20231101	968	17.1	2.13944	42.29		0.83	1.03	0.95	0.98
982		wt1	wt		2	20	1	LB	0	LB	Km	1	20231101	1325	16.9	2.20536	41.783		1.15	1.03	0.97	0.97
982		wt1	wt		2	21	1	LB	0	LB	Km	1	20231101	1137	16.1	2.27626	41.819		0.96	1.01	0.98	0.99
982		wt1	wt		2	22	1	LB	0	LB	Km	1	20231101	1091	16.9	2.13411	41.473		0.97	1.02	0.98	0.98
982		wt1	wt		2	23	1	LB	0	LB	Km	1	20231101	1186	16.3	2.30249	42.57		0.99	1.01	1.01	1
982		wt1	wt		2	24	1	LB	0	LB	Km	1	20231101	1226	16.2	2.22306	42.035		1.04	1	0.95	0.98
982		wt1	wt		2	25	1	LB	0	LB	Km	1	20231101	1103	16.1	2.29691	41.623		0.95	0.99	1	0.99
982		wt1	wt		2	26	1	LB	0	LB	Km	1	20231101	1132	16.1	2.23649	42.217		0.97	1	0.98	0.99
982		wt1	wt		2	27	1	LB	0	LB	Km	1	20231101	1143	16	2.26129	41.633		1	0.96	0.99	0.97
982		wt1	wt		2	28	1	LB	0	LB	Km	1	20231101	1255	16.5	2.1664	41.676		1.11	1.02	0.94	0.98
982		wt1	wt		2	29	1	LB	0	LB	Km	1	20231101	1131	16.1	2.27942	42.164		0.97	0.96	1	0.96
982		wt1	wt		2	30	1	LB	0	LB	Km	1	20231101	1095	16.3	2.21645	41.986		0.96	1.01	0.95	0.96
982		wt1	wt		2	31	1	LB	0	LB	Km	1	20231101	1214	16.3	2.36792	43.196		1.09	0.99	1.03	0.98
982		wt1	wt		2	32	1	LB	0	LB	Km	1	20231101	1091	16.5	2.23131	42.252		0.95	0.99	0.98	0.98
982		wt1	wt		2	33	1	LB	0	LB	Km	1	20231101	1110	16.5	2.28063	42.638		0.98	0.99	0.99	0.99
982		wt1	wt		2	34	1	LB	0	LB	Km	1	20231101	1121	16.7	2.33623	42.97		1	1.01	1.01	0.98
982		wt1	wt		2	35	1	LB	0	LB	Km	1	20231101	1237	17.2	2.264	42.084		1.1	1.02	1	0.96
982		wt1	wt		2	36	1	LB	0	LB	Km	1	20231101	1049	16.6	2.38368	43.831		0.87	0.99	1.01	1
982		wt1	wt		2	37	1	LB	0	LB	Km	1	20231101	1171	17.6	2.27581	43.086		1.03	1.06	0.96	0.98
982		wt1	wt		2	38	1	LB	0	LB	Km	1	20231101	1073	16.6	2.37552	43.579		0.98	1	1.02	1
982		wt1	wt		2	40	1	LB	0	LB	Km	1	20231101	952	16.5	2.39404	43.683		0.87	1	1.03	1.02
982		wt1	wt		2	41	1	LB	0	LB	Km	1	20231101	1247	17.1	2.50494	45.875		1.12	1.06	1.01	1.06
982		wt1	wt		2	43	1	LB	0	LB	Km	1	20231101	1441	17.4	2.48885	46.109		1.32	1.06	1.04	1.08
982		wt1	wt		2	44	1	LB	0	LB	Km	1	20231101	1075	16.8	2.56665	46.401		0.96	1.02	1.05	1.09
982		wt1	wt		2	45	1	LB	0	LB	Km	1	20231101	1070	16.5	2.59565	46.374		0.99	1.02	1.05	1.11
982		wt1	wt		2	46	1	LB	0	LB	Km	1	20231101	1134	17.1	2.4641	44.972		1	1.05	0.99	1.07
982		wt1	wt		2	47	1	LB	0	LB	Km	1	20231101	1245	18	2.37018	44.864		0.98	1.12	0.92	1.05
982		wt1	wt		2	48	1	LB	0	LB	Km	1	20231101	1578	17.9	2.50167	48.673		0.73	1.08	0.94	1.07
982		wt2	wt		2	1	2	LB	0	LB	Km	1	20231101	1252	17.2	2.5946	45.22		0.97	0.95	1.03	0.97
982	ECK0988	torA	b0997	trimethylamine N-oxide (TMAO) reductase I;catalytic subunit	2	2	2	LB	0	LB	Km	1	20231101	785	17.1	2.36073	41.944		0.9	1.03	0.95	0.98
982	ECK4114	yjdF	b4121	predicted DUF2238 family inner membrane protein	2	3	2	LB	0	LB	Km	1	20231101	832	16.9	2.35176	40.234		1.04	1.02	0.96	0.95
982	ECK2497	ppk	b2501	polyphosphate kinase;component of RNA degradosome	2	4	2	LB	0	LB	Km	1	20231101	753	16.3	2.47659	41.865		1.04	0.96	1.05	1
982	ECK3337	yheV	b4551	predicted DUF2387 family protein metal-binding protein	2	5	2	LB	0	LB	Km	1	20231101	734	15.9	2.44378	40.743		1.07	0.97	1.02	0.98
982	ECK2217	atoB	b2224	acetyl-CoA acetyltransferase	2	6	2	LB	0	LB	Km	1	20231101	707	16.4	2.34568	40.654		1.07	0.99	1	0.97
982	ECK4119	yjdI	b4126	predicted 4Fe-4S mono-cluster protein	2	7	2	LB	0	LB	Km	1	20231101	845	15.4	2.5678	40.506		1.21	0.95	1.09	0.99
982	ECK2102	yehB	b2109	predicted OM (outer membrane) fimbrial subunit export usher protein of yehABCD fimbrial operon;may be involved in the export and assembly of fimbria and contribute to adhesion to various surfaces in specific environmental niches	2	8	2	LB	0	LB	Km	1	20231101	669	15.8	2.47608	42.092		0.96	0.99	1.06	1.04
982	ECK4362	rsmC	b4371	16S rRNA m(2) G1207 methyltransferase;SAM (S-adenosyl-L-methionine)-dependent	2	9	2	LB	0	LB	Km	1	20231101	749	15.4	2.48895	40.93		1.09	0.95	1.09	1.01
982	ECK0412	pgpA	b0418	phosphatidylglycerophosphatase A	2	10	2	LB	0	LB	Km	1	20231101	673	16.6	2.18255	39.501		0.95	1.05	0.93	0.97
982	ECK3826	rmuC	b3832	DNA recombination protein	2	11	2	LB	0	LB	Km	1	20231101	745	15.7	2.39035	39.083		1.09	0.98	1.06	0.97
982	ECK3310	gspA	b3323	general secretory pathway component;cryptic	2	12	2	LB	0	LB	Km	1	20231101	708	16.3	2.20418	39.524		0.95	1.04	0.96	0.99
982	ECK0871	cspD	b0880	Inhibitor of DNA replication;predicted transcription factor with cold shock domain	2	13	2	LB	0	LB	Km	1	20231101	647	16	2.25911	41.073		0.93	1.02	1	1.02
982	ECK0967	hyaE	b0976	predicted HyaA chaperone	2	14	2	LB	0	LB	Km	1	20231101	688	16	2.25557	40.268		1	1.01	0.99	0.99
982	ECK4181	yjfM	b4185	predicted DUF1190 family protein	2	15	2	LB	0	LB	Km	1	20231101	720	16.2	2.28141	41.513		1.06	1.01	1.01	1.03
982	ECK1286	sapD	b1291	antimicrobial peptide ABC superfamily transporter ATPase	2	16	2	LB	0	LB	Km	1	20231101	556	17	1.99524	38.59		0.78	1.08	0.88	0.97
982	ECK3245	panF	b3258	pantothenate:sodium symporter	2	17	2	LB	0	LB	Km	1	20231101	672	15.5	2.34409	39.783		0.98	0.99	1.07	1.01
982	ECK4313	uxuA	b4322	D-mannonate dehydratase	2	18	2	LB	0	LB	Km	1	20231101	690	15.4	2.36086	40.355		1	0.98	1.07	0.99
982	ECK4135	yjeH	b4141	predicted transport protein	2	19	2	LB	0	LB	Km	1	20231101	676	16.3	2.16339	40.559		0.99	1.02	0.99	1.01
982	ECK1727	ydjN	b1729	predicted transport protein	2	20	2	LB	0	LB	Km	1	20231101	651	15.7	2.31232	40.008		0.97	1	1.05	1
982	ECK3121	agaV	b3133	Enzyme IIB Nag;PTS system;N-acetylgalactosamine-specific enzyme IIB;EIIB-Nag	2	21	2	LB	0	LB	Km	1	20231101	693	15.9	2.17601	39.631		1	1.03	0.97	1
982	ECK0644	rihA	b0651	ribonucleoside hydrolase 1;pyrimidine specific	2	22	2	LB	0	LB	Km	1	20231101	825	14.5	2.36123	39.822		1.25	0.91	1.12	1.01
982	ECK3705	yieE	b3712	predicted phosphopantetheinyl transferase;COG2091 family protein	2	23	2	LB	0	LB	Km	1	20231101	676	15.7	2.226	39.461		0.96	1.01	1.01	0.99
982		yfcT	b4661		2	24	2	LB	0	LB	Km	1	20231101	721	15.4	2.2443	40.212		1.04	0.99	0.99	1
982	ECK2094	yegW	b2101	predicted DNA-binding GntR family transcription regulator	2	25	2	LB	0	LB	Km	1	20231101	629	15.3	2.09604	36.76		0.92	0.97	0.94	0.93
982	ECK4090	phnK	b4097	carbon-phosphorus lyase complex subunit;predicted ATP transport protein ATP-binding protein	2	26	2	LB	0	LB	Km	1	20231101	645	15.6	2.11813	39.227		0.95	1.01	0.96	0.99
982	ECK3649	setC	b3659	predicted sugar efflux system	2	27	2	LB	0	LB	Km	1	20231101	654	15.6	2.24297	40.59		0.98	0.97	1.02	1.01
982	ECK0533	renD	b0542	DLP12 cryptic prophage pseudogene	2	28	2	LB	0	LB	Km	1	20231101	576	15.7	2.09754	38.183		0.87	1.01	0.94	0.96
982	ECK0549	borD	b0557	DLP12 cryptic prophage;predicted lipoprotein involved in bacterial virulence	2	29	2	LB	0	LB	Km	1	20231101	662	16.1	2.25213	40.371		0.97	1	1.02	0.98
982	ECK0353	frmA	b0356	Glutathione-dependent formaldehyde dehydrogenase	2	30	2	LB	0	LB	Km	1	20231101	625	15.9	2.11412	39.162		0.94	1.02	0.94	0.96
982	ECK4162	yjeS	b4166	epoxyqueuosine reductase;cobalamine-stimulated;queosine biosynthesis	2	31	2	LB	0	LB	Km	1	20231101	610	16.2	2.11333	39.996		0.94	1.02	0.95	0.97
982	ECK3862	glnL	b3869	two-component regulatory system sensory histidine kinase protein (autophosphorylation site,His139);GlnG is partner response regulator;nitrogen regulator II;NRII	2	32	2	LB	0	LB	Km	1	20231101	612	16.2	2.26732	42.553		0.91	1.01	1.02	1.06
982	ECK0942	pqiB	b0951	paraquat-inducible;SoxRS-regulated MCE domain protein B	2	33	2	LB	0	LB	Km	1	20231101	639	16.1	2.23817	40.445		0.97	1.01	1	1
982	ECK1183	ymgE	b1195	predicted UPF0410 family inner membrane protein	2	34	2	LB	0	LB	Km	1	20231101	752	15.9	2.39194	43.457		1.15	1	1.06	1.06
982	ECK4177	yjfI	b4181	predicted DUF2170 family protein	2	35	2	LB	0	LB	Km	1	20231101	615	15.6	2.28283	40.28		0.94	0.96	1.04	0.98
982	ECK1480	ddpB	b1486	D;D-dipeptide ABC superfamily transporter;membrane translocase	2	36	2	LB	0	LB	Km	1	20231101	646	16	2.35119	42.262		0.92	0.99	1.03	1.03
982	ECK4141	efp	b4147	polyproline-specific translation elongation factor EF-P	2	37	2	LB	0	LB	Km	1	20231101	746	15	2.83803	47.791		1.13	0.94	1.23	1.15
982	ECK0031	rihC	b0030	ribonucleoside hydrolase 3	2	38	2	LB	0	LB	Km	1	20231101	600	16	2.21043	39.814		0.95	1	0.97	0.97
982	ECK3907	fieF	b3915	ferrous-iron and zinc efflux pump;cation diffusion facilitator family protein;dimeric	2	39	2	LB	0	LB	Km	1	20231101	676	15.2	2.51948	42.087		1.05	0.96	1.06	1.03
982	ECK0798	glnQ	b0809	glutamine high-affinity transport system;ATP-binding protein	2	40	2	LB	0	LB	Km	1	20231101	669	15.9	2.26787	40.725		1.05	1	0.99	1.01
982	ECK0110	ampE	b0111	ampicillin resistance inner membrane protein;predicted signaling protein in beta-lactamase regulation;regulates ampC	2	41	2	LB	0	LB	Km	1	20231101	644	15.8	2.46002	42.242		1	1.02	1.01	1.04
982	ECK4314	uxuB	b4323	D-mannonate oxidoreductase;NAD-dependent	2	42	2	LB	0	LB	Km	1	20231101	735	16.1	2.49898	42.772		1.17	1.02	1.05	1.05
982	ECK3872	yihR	b3879	predicted aldose-1-epimerase	2	43	2	LB	0	LB	Km	1	20231101	586	16.7	2.31882	40.9		0.93	1.05	0.99	1.02
982	ECK1406	hrpA	b1413	predicted ATP-dependent helicase	2	44	2	LB	0	LB	Km	1	20231101	558	16.5	2.23677	38.55		0.86	1.04	0.93	0.97
982	ECK2954	yggL	b2959	predicted DUF469 family protein	2	45	2	LB	0	LB	Km	1	20231101	609	16.4	2.34309	40.54		0.97	1.05	0.96	1.04
982	ECK4092	phnI	b4099	carbon-phosphorus lyase complex subunit	2	46	2	LB	0	LB	Km	1	20231101	619	16.8	2.33104	41.193		0.94	1.07	0.95	1.05
982	ECK4140	yjeK	b4146	lysine 2,3-aminomutase	2	47	2	LB	0	LB	Km	1	20231101	1013	15.4	3.00904	48.431		1.37	1	1.18	1.21
982		wt2	wt		2	48	2	LB	0	LB	Km	1	20231101	1014	16.2	2.61336	43.94		0.81	1.01	0.99	1.03
982		wt1	wt		2	1	3	LB	0	LB	Km	1	20231101	1194	18.4	2.42192	44.738		1.01	1.02	0.96	0.95
982	ECK2982	gss	b2988	Glutathionylspermidine synthase/amidase;bifunctional protein	2	2	3	LB	0	LB	Km	1	20231101	711	17.1	2.34883	41.023		0.88	1.03	0.95	0.94
982	ECK1057	flgA	b1072	assembly protein for flagellar basal-body periplasmic P ring	2	3	3	LB	0	LB	Km	1	20231101	687	17.2	2.44119	42.695		0.94	1.04	0.99	1
982	ECK0576	fepA	b0584	ferrienterobactin OM (outer membrane) receptor	2	4	3	LB	0	LB	Km	1	20231101	798	16	2.58034	41.766		1.19	0.95	1.09	0.98
982	ECK2857	ygeO	b2859	predicted defective orgA remnant of type three secretion system (T3SS) pathogenicity island ETT2	2	5	3	LB	0	LB	Km	1	20231101	656	16.8	2.21158	40.474		1.04	1.03	0.92	0.96
982	ECK3951	argH	b3960	argininosuccinate lyase	2	6	3	LB	0	LB	Km	1	20231101	699	16.4	2.45543	41.992		1.15	0.99	1.05	0.99
982	ECK3815	pldA	b3821	OM (outer membrane) phospholipase A	2	7	3	LB	0	LB	Km	1	20231101	661	16.3	2.35869	40.129		1.03	1	1	0.97
982	ECK1380	ydbL	b1383	predicted DUF1318 family protein	2	8	3	LB	0	LB	Km	1	20231101	669	16.3	2.42769	41.607		1.04	1.02	1.04	1.02
982	ECK1016	ymdE	b1028	predicted defective FabD family protein malonyl-CoA-acyl carrier protein transacylase;C-terminal fragment	2	9	3	LB	0	LB	Km	1	20231101	598	16.1	2.27375	39.441		0.95	0.99	0.99	0.97
982	ECK2029	wbbH	b2035	putative O-antigen polymerase	2	10	3	LB	0	LB	Km	1	20231101	701	16.1	2.38061	41.121		1.08	1.02	1.02	1
982	ECK0241	crl	b0240	sigma factor-binding protein;stimulates RNAP holoenzyme formation and RpoS activity during stationary phase	2	11	3	LB	0	LB	Km	1	20231101	685	16.3	2.17795	39.974		1.09	1.02	0.97	0.99
982	ECK1416	ydcI	b1422	predicted DNA-binding LysR family transcription regulator	2	12	3	LB	0	LB	Km	1	20231101	649	16.6	2.19359	41.137		0.96	1.07	0.96	1.02
982	ECK2542	yphC	b2545	predicted oxidoreductase;Zn-dependent and NAD(P)-binding	2	13	3	LB	0	LB	Km	1	20231101	609	16	2.272	41.068		0.96	1.03	1.01	1.02
982	ECK4259	idnO	b4266	5-keto-D-gluconate-5-reductase	2	14	3	LB	0	LB	Km	1	20231101	658	15.7	2.33373	41.076		1.05	0.99	1.03	1.01
982	ECK0588	entB	b0595	isochorismatase;aryl carrier protein (ArCP);also called 2,3-dihydro-2,3-dihydroxybenzoate synthase	2	15	3	LB	0	LB	Km	1	20231101	558	15.8	2.14415	38.377		0.9	0.99	0.96	0.95
982		yahH	b0321		2	16	3	LB	0	LB	Km	1	20231101	638	15.5	2.35811	40.97		0.98	0.99	1.05	1.02
982	ECK3653	yicM	b3662	predicted transport protein	2	17	3	LB	0	LB	Km	1	20231101	585	15.7	2.07862	37.516		0.93	1.01	0.96	0.95
982	ECK3311	gspC	b3324	general secretory pathway component;cryptic	2	18	3	LB	0	LB	Km	1	20231101	615	16.2	2.06896	38.173		0.97	1.04	0.95	0.94
982	ECK1614	hdhA	b1619	7-alpha-Hydroxysteroid dehydrogenase	2	19	3	LB	0	LB	Km	1	20231101	610	15.4	2.20129	40.363		0.97	0.97	1.01	1
982	ECK0956	yccU	b0965	predicted CoA-binding protein with NAD(P)-binding domain	2	20	3	LB	0	LB	Km	1	20231101	604	15.5	2.16308	39.236		0.98	0.99	0.99	0.98
982	ECK2081	yegR	b2085	predicted lipoprotein	2	21	3	LB	0	LB	Km	1	20231101	569	15.4	2.17549	39.724		0.9	1.01	0.98	1
982	ECK2597	tyrA	b2600	bifunctional chorismate mutase T/prephenate dehydrogenase	2	22	3	LB	0	LB	Km	1	20231101	607	15.8	2.21879	40.246		1	1	1.06	1.02
982	ECK4127	cadC	b4133	transcription regulator (activator) of cadBA operon	2	23	3	LB	0	LB	Km	1	20231101	614	15.4	2.12672	38.472		0.96	1	0.98	0.96
982	ECK0637	ybeQ	b0644	predicted Sel1 family protein TPR family protein repeat protein	2	24	3	LB	0	LB	Km	1	20231101	726	14.4	2.24961	39.251		1.15	0.93	1.01	0.97
982	ECK3773	trxA	b3781	thioredoxin 1	2	25	3	LB	0	LB	Km	1	20231101	649	14.9	2.28062	40.835		1.04	0.96	1.04	1.03
982	ECK0594	ybdL	b0600	predicted methionine aminotransferase;pyridoxal phosphate (PLP)-dependent;shows aminotransferase activity with methionine and histidine as substrates	2	26	3	LB	0	LB	Km	1	20231101	562	15.9	2.04383	37.609		0.9	1.04	0.94	0.94
982	ECK0830	deoR	b0840	transcription regulator;repressor of deo operon;binds inducer deoxyribose-5-phosphate	2	27	3	LB	0	LB	Km	1	20231101	695	15.6	2.18649	40.327		1.14	0.97	1.01	1
982	ECK1338	ydaM	b1341	predicted diguanylate cyclase and csgD regulator	2	28	3	LB	0	LB	Km	1	20231101	557	16.4	2.1387	40.048		0.92	1.06	0.97	1
982	ECK2347	tfaS	b2353	shifted translation start -54 nt;UUG start codon;CPS-53/KpLE1 prophage pseudogene;tail fiber assembly protein fragment	2	29	3	LB	0	LB	Km	1	20231101	606	15.4	2.16297	40.205		0.97	0.96	0.99	0.97
982	ECK0993	agp	b1002	periplasmic glucose-1-phosphatase;acidic;has inositol phosphatase activity	2	30	3	LB	0	LB	Km	1	20231101	578	15.2	2.14218	39.61		0.95	0.98	0.96	0.96
982	ECK0715	sucB	b0727	dihydrolipoyltranssuccinase	2	31	3	LB	0	LB	Km	1	20231101	677	15.7	2.1901	40.076		1.15	0.99	0.99	0.96
982	ECK0307	ykgG	b0308	predicted LutC family protein electron transport chain YkgEFG component	2	32	3	LB	0	LB	Km	1	20231101	649	15.8	2.2533	41.086		1.07	0.99	1.02	1.01
982	ECK2022	cld	b2027	Regulator of lipopolysaccharide O-chain length;gene studied in Salmonella and non-K-12 strains	2	33	3	LB	0	LB	Km	1	20231101	578	15.6	2.25062	40.243		0.97	0.98	1.01	0.98
982	ECK1706	nlpC	b1708	predicted peptidase;C40 clan;lipoprotein	2	34	3	LB	0	LB	Km	1	20231101	583	16.8	2.20114	42.556		0.99	1.06	0.99	1.03
982	ECK4378	lplA	b4386	lipoate-protein ligase A	2	35	3	LB	0	LB	Km	1	20231101	540	16.6	2.07413	39.076		0.92	1.03	0.95	0.94
982	ECK1186	dhaH	b1198	multidomain dihydroxyacetone-specific PTS protein;phosphoryl donor for dihydroxyacetone kinase;DhaK(2) :DhaL:DhaM(2) complex	2	36	3	LB	0	LB	Km	1	20231101	622	16	2.34183	42.611		0.99	1	1.03	1.03
982	ECK2184	yejO	b2190	predicted defective autotransporter OM (outer membrane) homolog;interrupted by IS5 at codon 21	2	37	3	LB	0	LB	Km	1	20231101	579	15.5	2.34933	42.055		0.97	0.97	1.02	1.01
982	ECK1759	gdhA	b1761	glutamate dehydrogenase;NADP-specific	2	38	3	LB	0	LB	Km	1	20231101	549	16	2.32499	40.976		0.96	1	1.02	0.99
982	ECK2042	cpsG	b2048	phosphomannomutase isozyme;colanic acid biosynthesis synthesis	2	39	3	LB	0	LB	Km	1	20231101	519	15.8	2.46825	43.622		0.89	1	1.04	1.06
982	ECK0935	ycbF	b0944	predicted periplasmic pilini chaperone of elfADCG-ycbUVF fimbrial operon;promotes adhesion of bacteria to different abiotic surfaces;may be required for the biogenesis of fimbriae	2	40	3	LB	0	LB	Km	1	20231101	711	15.2	2.63414	43.333		1.24	0.96	1.15	1.07
982	ECK1181	emtA	b1193	lytic murein endotransglycosylase E	2	41	3	LB	0	LB	Km	1	20231101	535	16.9	2.09785	37.789		0.92	1.09	0.86	0.92
982	ECK2792	sdaB	b2797	L-serine deaminase II	2	42	3	LB	0	LB	Km	1	20231101	543	16.2	2.27557	40.418		0.96	1.04	0.95	0.99
982	ECK3469	yhhI	b3484	predicted transposase;H repeat-associated protein;RhsE-linked	2	43	3	LB	0	LB	Km	1	20231101	556	16.1	2.22187	37.949		0.97	1.02	0.94	0.94
982	ECK1169	ycgN	b1181	predicted UPF0153 family protein cysteine cluster protein	2	44	3	LB	0	LB	Km	1	20231101	770	15.9	2.72153	44.71		1.32	1.01	1.13	1.11
982	ECK3231	aaeX	b3242	predicted DUF1656 family inner membrane efflux pump associated protein	2	45	3	LB	0	LB	Km	1	20231101	559	15.9	2.47422	40.774		0.98	1.03	1.01	1.04
982	ECK1597	pntB	b1602	pyridine nucleotide transhydrogenase;beta subunit	2	46	3	LB	0	LB	Km	1	20231101	560	16.1	2.45578	41.305		0.94	1.04	1	1.04
982	ECK0830	deoR	b0840	transcription regulator;repressor of deo operon;binds inducer deoxyribose-5-phosphate	2	47	3	LB	0	LB	Km	1	20231101	796	15.4	2.75369	42.128		1.19	1	1.07	1.04
982		wt1	wt		2	48	3	LB	0	LB	Km	1	20231101	1116	15.8	2.76713	44.325		0.97	0.99	1.05	1.03
982		wt2	wt		2	1	4	LB	0	LB	Km	1	20231101	1101	17.8	2.51388	44.416		1	0.98	1.02	0.96
982	ECK1836	yebW	b1837	predicted protein	2	2	4	LB	0	LB	Km	1	20231101	826	16.5	2.53795	42.549		1.11	0.98	1.05	1
982	ECK0698	ybgH	b0709	dipeptide and tripeptide permease D	2	3	4	LB	0	LB	Km	1	20231101	736	16.2	2.43668	40.258		1.08	0.97	1.02	0.96
982	ECK3074	ygjO	b3084	23S rRNA mG1835 methyltransferase;SAM (S-adenosyl-L-methionine)-dependent	2	4	4	LB	0	LB	Km	1	20231101	565	18.4	2.05303	39.555		0.91	1.08	0.9	0.95
982	ECK0477	ybaQ	b0483	predicted DNA-binding YbaQ family transcription regulator	2	5	4	LB	0	LB	Km	1	20231101	564	17.8	2.14261	40.018		0.96	1.08	0.92	0.97
982	ECK2127	pbpG	b2134	D-alanyl-D-alanine endopeptidase	2	6	4	LB	0	LB	Km	1	20231101	608	17.1	2.3128	40.963		1.08	1.02	1.02	0.99
982	ECK1960	yedJ	b1962	predicted HD superfamily protein phosphohydrolase	2	7	4	LB	0	LB	Km	1	20231101	581	16.9	2.376	43.115		0.98	1.03	1.04	1.06
982	ECK3939	ptsA	b3947	predicted multiphosphoryl transfer protein: PTS HPr;EIIA and EI;MTP-Frw;multi-domain fructose family protein PTS protein with enzyme I;type-2 EIIA;and HPr family protein domains	2	8	4	LB	0	LB	Km	1	20231101	584	17.1	2.23214	39.077		0.98	1.06	0.99	0.97
982	ECK2769	yqcE	b2775	predicted major facilitator superfamily protein (MFS) inner membrane transport protein	2	9	4	LB	0	LB	Km	1	20231101	556	17.6	2.03516	38.961		0.95	1.08	0.92	0.98
982	ECK2519	sseB	b2522	rhodanase family protein enzyme;sulfur transfer from thiosulfate	2	10	4	LB	0	LB	Km	1	20231101	608	16.2	2.29841	40.368		1.01	1.02	1.02	1.01
982	ECK1008	ycdO	b1018	inactive acid-inducible low-pH ferrous ion transport protein EfeUOB;acid-inducible periplasmic protein;hyperlethality gene	2	11	4	LB	0	LB	Km	1	20231101	573	16.9	2.18476	39.783		0.99	1.06	1.01	1.01
982	ECK2195	napB	b2203	nitrate reductase;small;cytochrome C550 subunit;periplasmic	2	12	4	LB	0	LB	Km	1	20231101	539	16.5	2.0205	37.641		0.86	1.06	0.92	0.96
982	ECK1168	ycgM	b1180	predicted isomerase/hydrolase	2	13	4	LB	0	LB	Km	1	20231101	580	15.1	2.3484	40.078		0.99	0.97	1.09	1.02
982	ECK2599	yfiL	b2602	shifted translation start +3 nt;AUG start codon;lipoprotein	2	14	4	LB	0	LB	Km	1	20231101	531	17	2.2173	42.156		0.91	1.08	1.02	1.06
982	ECK0496	ybbB	b0503	tRNA 2-selenouridine synthase, selenophosphate-dependent;tRNA U34 geranylation enzyme	2	15	4	LB	0	LB	Km	1	20231101	617	15.5	2.22636	40.066		1.08	0.97	1.04	1.02
982	ECK3036	yqiH	b3047	predicted periplasmic pilin/fimbrial chaperone	2	16	4	LB	0	LB	Km	1	20231101	659	15.8	2.18979	39.432		1.09	1.01	1.02	1.01
982	ECK1688	ydiM	b1690	predicted major facilitator superfamily protein (MFS) transport protein	2	17	4	LB	0	LB	Km	1	20231101	605	15.2	2.26499	39.95		1.04	0.98	1.09	1.04
982	ECK1876	yecM	b1875	predicted metal-binding enzyme	2	18	4	LB	0	LB	Km	1	20231101	608	14.7	2.28669	40.184		1.04	0.94	1.1	1.02
982	ECK0388	rdgC	b0393	nucleoid-associated ssDNA and dsDNA binding protein;competitive inhibitor of RecA function	2	19	4	LB	0	LB	Km	1	20231101	582	15.7	2.24703	39.913		1.01	1	1.09	1.02
982	ECK2872	yqeC	b2876	predicted selenium-dependent hydroxylase accessory protein	2	20	4	LB	0	LB	Km	1	20231101	520	16.4	2.00708	38.298		0.91	1.05	0.97	0.98
982	ECK1659	mdtK	b1663	multidrug efflux system transport protein	2	21	4	LB	0	LB	Km	1	20231101	584	15.6	2.10266	39.688		1	1.03	0.99	1.03
982	ECK2546	yphG	b2549	predicted DUF4380 domain-containing TPR repeat protein	2	22	4	LB	0	LB	Km	1	20231101	581	15	2.18689	39.595		1.04	0.95	1.1	1.03
982	ECK1482	ddpX	b1488	D-ala-D-ala dipeptidase;Zn-dependent	2	23	4	LB	0	LB	Km	1	20231101	561	15.8	1.88185	36.596		0.95	1.03	0.91	0.94
982	ECK3004	dkgA	b3012	2;5-diketo-D-gluconate reductase A;2-methylacetoacetate reductase;NADPH-dependent;beta-keto ester reductase	2	24	4	LB	0	LB	Km	1	20231101	553	16	1.94732	37.866		0.95	1.04	0.92	0.96
982	ECK1050	mdtH	b1065	multidrug resistance efflux transport protein conferring overproduction resistance to norfloxacin and enoxacin	2	25	4	LB	0	LB	Km	1	20231101	477	16.6	1.88508	36.695		0.83	1.07	0.9	0.95
982	ECK1587	clcB	b1592	H(+)/Cl(-) exchange transport protein;involved in the extreme acid response	2	26	4	LB	0	LB	Km	1	20231101	573	15.2	2.11948	39.518		1	0.99	1.02	1.02
982	ECK0282	yagQ	b0283	moco insertion factor for PaoABC aldehyde oxidoreductase	2	27	4	LB	0	LB	Km	1	20231101	640	15.6	2.01503	38.389		1.14	0.97	0.97	0.97
982	ECK3878	yihX	b3885	alpha-D-glucose-1-P phosphatase;anomer-specific;catalyzes the dephosphorylation of alpha-D-glucose-1-phosphate (Glu1P) and has no activity with the beta form;in addition;YihX has phosphatase activity against sugar-phosphate and pyridoxal phosphate (PLP) and low beta-phosphoglucomutase activity	2	28	4	LB	0	LB	Km	1	20231101	511	16.1	2.04488	38.059		0.92	1.04	0.97	0.98
982	ECK1485	yddW	b1491	predicted liprotein;glycosyl hydrolase homolog	2	29	4	LB	0	LB	Km	1	20231101	558	15.7	2.03097	39.054		0.98	0.98	0.97	0.97
982	ECK1878	yecT	b1877	predicted secreted or lipoprotein	2	30	4	LB	0	LB	Km	1	20231101	527	15.5	2.14541	40.219		0.95	0.99	1	1
982	ECK2154	yeiJ	b2161	nucleoside permease	2	31	4	LB	0	LB	Km	1	20231101	532	16	2.06022	39.973		0.99	1.01	0.97	0.98
982	ECK2138	yeiS	b2145	predicted DUF2542 family protein	2	32	4	LB	0	LB	Km	1	20231101	562	15.2	2.21648	40.868		1.01	0.95	1.05	1.03
982	ECK2826	nudH	b2830	RNA pyrophosphohydrolase	2	33	4	LB	0	LB	Km	1	20231101	550	16.2	1.87577	36.398		1.01	1.01	0.88	0.91
982	ECK1669	ydhV	b1673	predicted oxidoreductase	2	34	4	LB	0	LB	Km	1	20231101	502	15.1	2.12547	37.852		0.93	0.95	0.99	0.93
982	ECK0897	ycaP	b0906	predicted UPF0702 family inner membrane protein	2	35	4	LB	0	LB	Km	1	20231101	578	15.8	2.3338	43.334		1.07	0.97	1.11	1.07
982	ECK3249	yhdJ	b3262	predicted SAM (S-adenosyl-L-methionine)-dependent DNA adenine methyltransferase;methylates second adenine of NsiI recognition sequence (5'-ATGCAT-3')	2	36	4	LB	0	LB	Km	1	20231101	408	18.4	1.88376	39.561		0.71	1.14	0.86	0.97
982	ECK1294	puuR	b1299	DNA-binding HipB family transcription regulator of puu divergon	2	37	4	LB	0	LB	Km	1	20231101	479	14.8	2.18497	36.858		0.88	0.92	0.98	0.9
982	ECK2076	yegP	b2080	predicted UPF0339 family protein	2	38	4	LB	0	LB	Km	1	20231101	482	17.2	2.14767	40.558		0.93	1.08	0.98	1
982	ECK2370	frc	b2374	formyl CoA transferase;NAD(P)-binding;oxalate catabolism;dimeric	2	39	4	LB	0	LB	Km	1	20231101	519	16.1	2.23206	40.223		0.98	1.02	0.97	0.99
982	ECK2960	speC	b2965	ornithine decarboxylase;constitutive	2	40	4	LB	0	LB	Km	1	20231101	508	15.8	2.25806	38.41		0.98	0.99	1.02	0.97
982	ECK1327	ynaI	b1330	predicted MscS family inner membrane protein;mechanosensitive channel that protects cells against hypoosmotic stress when highly over expressed	2	41	4	LB	0	LB	Km	1	20231101	499	15.8	2.3806	41.015		0.95	1.02	1.01	1.03
982	ECK1523	marR	b1530	transcription regulator of multiple antibiotic resistance;DNA-binding	2	42	4	LB	0	LB	Km	1	20231101	567	14.9	2.55075	39.937		1.1	0.95	1.1	1
982	ECK0083	mraW	b0082	16S rRNA m(4) C1402 methyltranserfase;SAM (S-adenosyl-L-methionine)-dependent	2	43	4	LB	0	LB	Km	1	20231101	493	15.7	2.19949	36.403		0.95	0.99	0.96	0.92
982	ECK2866	ygeW	b2870	predicted carbamoyltransferase	2	44	4	LB	0	LB	Km	1	20231101	587	14.9	2.4697	38.856		1.1	0.94	1.05	0.99
982	ECK2789	yqcD	b2794	7-cyano-7-deazaguanine reductase (NADPH-dependent)	2	45	4	LB	0	LB	Km	1	20231101	543	15.6	2.30491	36.954		1.04	1.01	0.97	0.96
982	ECK1870	yecN	b1869	predicted MAPEG family inner membrane protein	2	46	4	LB	0	LB	Km	1	20231101	556	15.6	2.37434	37.27		1.01	1	0.99	0.96
982	ECK0118	yacL	b0119	predicted UPF0231 family protein	2	47	4	LB	0	LB	Km	1	20231101	606	15.9	2.53714	41.733		0.98	1.03	1.02	1.06
982		wt2	wt		2	48	4	LB	0	LB	Km	1	20231101	900	15.3	2.62451	41.1		0.85	0.96	1.02	0.98
982		wt1	wt		2	1	5	LB	0	LB	Km	1	20231101	1188	17	2.59155	43.949		1.1	0.93	1.09	0.98
982	ECK1372	ompN	b1377	OM (outer membrane) pore protein N;non-specific	2	2	5	LB	0	LB	Km	1	20231101	664	17.8	2.23044	40.989		0.91	1.06	0.96	0.99
982	ECK3538	bisC	b3551	biotin sulfoxide reductase	2	3	5	LB	0	LB	Km	1	20231101	726	16.3	2.44967	41.28		1.09	0.97	1.06	1.01
982	ECK2313	usg	b2319	predicted semialdehyde dehydrogenase	2	4	5	LB	0	LB	Km	1	20231101	704	16.5	2.58683	44.56		1.16	0.97	1.17	1.1
982	ECK2833	omrA	b4444	sRNA antisense regulator downregulates OM proteins and curli;positively regulated by OmpR/EnvZ;Hfq-dependent	2	5	5	LB	0	LB	Km	1	20231101	567	17.8	2.20396	42.415		0.99	1.08	0.98	1.05
982	ECK1584	ynfG	b1589	predicted anaerobic (DMSO) dimethyl sulfoxide reductase chain;DMSO reductase iron-sulfur subunit;oxidoreductase Fe-S subunit	2	6	5	LB	0	LB	Km	1	20231101	590	17.4	2.19676	41.06		1.06	1.04	1	1.02
982	ECK3552	yiaB	b3563	predicted YiaAB family inner membrane protein	2	7	5	LB	0	LB	Km	1	20231101	537	17.9	1.98861	38.218		0.92	1.09	0.9	0.97
982	tmpECK0014			predicted_ncRNA. ECS022 assigned by Shinhara.	2	8	5	LB	0	LB	Km	1	20231101	691	15.7	2.41177	40.17		1.18	0.98	1.11	1.03
982	ECK2202	mqo	b2210	malate dehydrogenase;FAD/NAD(P)-binding domain	2	9	5	LB	0	LB	Km	1	20231101	626	17.1	2.20879	43.714		1.1	1.05	1.03	1.13
982	ECK3066	ebgA	b3076	evolved beta-D-galactosidase;alpha subunit	2	10	5	LB	0	LB	Km	1	20231101	543	16.3	2.00756	35.923		0.93	1.03	0.92	0.92
982	ECK3493	hdeB	b3509	acid-resistance protein	2	11	5	LB	0	LB	Km	1	20231101	558	16.3	2.0754	36.836		0.98	1.02	0.99	0.96
982	ECK2682			sRNA antisense regulator of ompA;lamB;ompX;and phoP;Hfq-dependent	2	12	5	LB	0	LB	Km	1	20231101	570	15.9	2.08144	36.401		0.93	1.02	0.99	0.96
982	ECK1829	prc	b1830	carboxy-terminal protease for penicillin-binding protein 3	2	13	5	LB	0	LB	Km	1	20231101	586	15.9	2.02523	36.33		1.02	1.02	0.98	0.95
982	ECK2366	evgS	b2370	two-component regulatory system hybrid sensory histidine kinase protein (autophosphorylation sites:His721, Asp1009, and His1137);signal unknown;EvgA is partner response regulator	2	14	5	LB	0	LB	Km	1	20231101	595	15.5	2.28901	38.634		1.05	0.99	1.1	1.01
982	ECK3631	ttk	b3641	DNA-binding anti-FtsZ division inhibitor;predicted TetR family transcription factor	2	15	5	LB	0	LB	Km	1	20231101	547	16.1	2.22061	38.219		0.98	1.02	1.08	1
982	ECK4283	fecI	b4293	alternative RNAP sigma factor;required for fecA promoter;activated by FecR	2	16	5	LB	0	LB	Km	1	20231101	531	14.8	2.09778	36.699		0.9	0.96	1.02	0.98
982	ECK3856	spf	b3864	Spot 42 sRNA antisense regulator of galK translation;Hfq-dependent	2	17	5	LB	0	LB	Km	1	20231101	622	14.8	2.2095	38.393		1.09	0.96	1.12	1.03
982	ECK1590	ynfL	b1595	predicted LysR family DNA-binding transcription regulator	2	18	5	LB	0	LB	Km	1	20231101	579	15.5	2.06103	38.569		1.01	1	1.04	1.01
982	ECK3540	tiaE	b3553	glyoxylate/hydroxypyruvate reductase B;2-ketogluconate reductase;activity higher on hydroxypyruvate than glyoxylate	2	19	5	LB	0	LB	Km	1	20231101	589	15.5	1.98321	37.618		1.04	0.99	1.01	1
982	ECK1740	ydjR	b1742	predicted cold- and stress-inducible protein	2	20	5	LB	0	LB	Km	1	20231101	558	14.9	1.87453	36.16		1	0.96	0.95	0.96
982	ECK0890	ycaM	b0899	predicted Inner membrane transport protein	2	21	5	LB	0	LB	Km	1	20231101	596	14.5	1.92864	36.214		1.04	0.96	0.96	0.98
982	ECK3504	treF	b3519	cytoplasmic trehalase	2	22	5	LB	0	LB	Km	1	20231101	503	16.5	1.87174	36.768		0.92	1.06	0.99	1
982	ECK3518	bcsA	b3533	cellulose synthase;catalytic subunit	2	23	5	LB	0	LB	Km	1	20231101	567	15.3	2.01319	37.602		0.98	1	1.02	1.01
982	ECK0003	thrB	b0003	homoserine kinase	2	24	5	LB	0	LB	Km	1	20231101	547	14.3	1.99101	34.342		0.96	0.93	0.98	0.91
982	ECK3797	hemX	b3803	predicted uroporphyrinogen III methyltransferase	2	25	5	LB	0	LB	Km	1	20231101	549	15.8	1.88354	36.097		0.98	1.02	0.95	0.97
982	ECK2701	gutM	b2706	transcription regulator (activator) of srl operon;sorbitol-responsive	2	26	5	LB	0	LB	Km	1	20231101	548	15.7	1.87372	37.674		0.98	1.03	0.95	1
982	ECK3732	atpI	b3739	ATP synthase;membrane-bound accessory factor	2	27	5	LB	0	LB	Km	1	20231101	526	15.9	2.03721	37.609		0.97	1	1.03	0.99
982	ECK1044	solA	b1059	N-methyltryptophan oxidase;FAD-binding	2	28	5	LB	0	LB	Km	1	20231101	616	14	2.17466	38.887		1.15	0.91	1.08	1.03
982	ECK3155	truB	b3166	tRNA U55 pseudouridine synthase	2	29	5	LB	0	LB	Km	1	20231101	494	15.8	1.93823	36.786		0.89	0.99	0.97	0.94
982	ECK1852	edd	b1851	6-phosphogluconate dehydratase	2	30	5	LB	0	LB	Km	1	20231101	538	15.3	2.00492	38.339		1	0.98	0.98	0.98
982	ECK3831	tatB	b3838	TatABCE protein translocation system subunit	2	31	5	LB	0	LB	Km	1	20231101	464	15.6	2.49428	46.995		0.89	0.98	1.23	1.19
982	ECK1921	fliA	b1922	transcription factor sigma 28 for class III flagellar operons	2	32	5	LB	0	LB	Km	1	20231101	545	14.6	2.06739	36.746		1.01	0.91	1.02	0.96
982	tmpECK0010	C0719		Phantom gene. Preciously assigned as predicted sRNA.	2	33	5	LB	0	LB	Km	1	20231101	496	16.3	2.0216	39.409		0.94	1.02	0.99	1.02
982	ECK0147	hrpB	b0148	predicted ATP-dependent helicase	2	34	5	LB	0	LB	Km	1	20231101	482	16.6	2.01021	39.896		0.93	1.04	0.98	1.01
982	ECK3519	yhjQ	b3534	predicted defective ParA/Soj subfamily protein of Mrp/MinD family protein of P-loop ATPase;required for cellulose production;apparent stop at codon 6	2	35	5	LB	0	LB	Km	1	20231101	492	17.3	1.94319	39.069		0.95	1.07	0.96	0.99
982	ECK1029	csgC	b1043	curli assembly protein	2	36	5	LB	0	LB	Km	1	20231101	538	15.4	2.15229	38.754		0.97	0.96	1.02	0.98
982	ECK2683	gshA	b2688	glutamate-cysteine ligase	2	37	5	LB	0	LB	Km	1	20231101	473	16.4	2.03927	37.829		0.91	1.03	0.95	0.95
982	ECK2458	maeB	b2463	bifunctional malic enzymepredicted oxidoreductase/predicted phosphotransacetylase	2	38	5	LB	0	LB	Km	1	20231101	514	15.4	2.19712	39.254		1.03	0.97	1.04	1
982	ECK4038	zur	b4046	two-component regulatory system DNA-binding response regulator protein (autophosphorylation site,Asp68);no known partner histidine kinase;Zn(II)-binding	2	39	5	LB	0	LB	Km	1	20231101	574	15.1	2.45573	41.084		1.13	0.96	1.11	1.05
982	ECK1839			Preprotein translocase secAYEG receptor/ATPase subunit,autogenous translational regulator (repressor),ATP-dependent helicase activity on secMA mRNA,homodimeric/monomeric	2	40	5	LB	0	LB	Km	1	20231101	476	16.8	2.08453	40.297		0.95	1.06	0.97	1.05
982	ECK3155	truB	b3166	tRNA U55 pseudouridine synthase	2	41	5	LB	0	LB	Km	1	20231101	464	15.3	2.16982	36.435		0.92	0.99	0.94	0.94
982	ECK0566	cusB	b0574	copper/silver efflux system;membrane fusion protein	2	42	5	LB	0	LB	Km	1	20231101	470	16.2	2.18807	39.157		0.95	1.04	0.97	1.01
982	ECK3741	trkD	b3747	potassium transport protein	2	43	5	LB	0	LB	Km	1	20231101	473	15.6	2.2522	37.28		0.94	0.99	1.01	0.98
982	ECK3386	yrfG	b3399	predicted GMP/IMP nucleotidase;catalyzes the dephosphorylation of purine nucleotides (GMP and IMP) and hydrolysis of flavin mononucleotide (FMN)	2	44	5	LB	0	LB	Km	1	20231101	464	15.8	2.35393	38.352		0.9	1.01	1.03	1.01
982	ECK3500	gadY	b4452	sRNA regulator of gadAB transcription regulator (activator) GadX mRNA	2	45	5	LB	0	LB	Km	1	20231101	467	16.2	2.29422	37.88		0.93	1.05	0.99	1.02
982	ECK2214	atoD	b2221	acetyl-CoA:acetoacetyl-CoA transferase;alpha subunit	2	46	5	LB	0	LB	Km	1	20231101	470	15.8	2.2031	35.818		0.89	1.02	0.95	0.95
982	ECK3578	yiaY	b3589	predicted L-threonine dehydrogenase;Fe-containing alcohol dehydrogenase;Pfam00465 family protein	2	47	5	LB	0	LB	Km	1	20231101	629	15	2.53807	38.756		1.05	0.98	1.05	1.01
982		wt1	wt		2	48	5	LB	0	LB	Km	1	20231101	1039	15.3	2.64911	41.313		1.02	0.97	1.06	1.01
982		wt2	wt		2	1	6	LB	0	LB	Km	1	20231101	1085	18	2.43983	43.986		1	0.99	1.02	0.98
982	ECK0334	codA	b0337	cytosine/isoguanine deaminase	2	2	6	LB	0	LB	Km	1	20231101	846	15.8	2.62296	42.243		1.15	0.94	1.12	1.02
982	ECK3710	cbrC	b3717	predicted;UPF0167 family protein glutaredoxin/thioredoxin thiol-disulfide oxidoreductase protein;required for colicin E2 tolerance	2	3	6	LB	0	LB	Km	1	20231101	724	17.2	2.39681	42.158		1.08	1.03	1.03	1.03
982	ECK0961	yccA	b0970	predicted UPF0005 family HflBKC-binding inner membrane protein;modulator of FtsH protease	2	4	6	LB	0	LB	Km	1	20231101	600	16.8	2.32487	40.702		0.98	0.98	1.04	1
982	ECK0786	rhlE	b0797	ATP-dependent RNA helicase in RNA degradasome	2	5	6	LB	0	LB	Km	1	20231101	542	18.7	1.90423	37.53		0.94	1.13	0.84	0.93
982	ECK1438	ydcW	b1444	gamma-aminobutyraldehyde dehydrogenase	2	6	6	LB	0	LB	Km	1	20231101	569	17.2	2.09839	38.421		1.02	1.02	0.95	0.95
982	ECK3881	yiiD	b3888	shifted translation start +48 nt;AUG start codon;predicted GNAT family protein N-acetyltransferase	2	7	6	LB	0	LB	Km	1	20231101	551	16.7	2.2189	39.913		0.94	1.02	1	1.02
982	ECK1435	ydcT	b1441	predicted spermidine/putrescine ABC superfamily transporter ATPase;may be part of a binding-protein-dependent transport system YdcSTUV;may be responsible for energy coupling to the transport system	2	8	6	LB	0	LB	Km	1	20231101	568	16.8	2.23511	39.779		0.97	1.05	1.02	1.02
982	ECK0109	ampD	b0110	1,6-anhydro-N-acetylmuramyl-L-alanine amidase;Zn-dependent;murein amidase	2	9	6	LB	0	LB	Km	1	20231101	511	16.7	1.9883	37.109		0.89	1.03	0.93	0.96
982	ECK1220	narJ	b1226	molybdenum-cofactor-assembly chaperone subunit (delta subunit) of nitrate reductase 1	2	10	6	LB	0	LB	Km	1	20231101	722	15.3	2.21569	37.726		1.23	0.97	1.02	0.97
982	ECK3668	yidI	b3677	predicted inner membrane protein	2	11	6	LB	0	LB	Km	1	20231101	563	15.8	2.06347	37.297		0.99	0.99	0.99	0.98
982	ECK3718	pstB	b3725	phosphate-specifc ABC superfamily transporter ATPase	2	12	6	LB	0	LB	Km	1	20231101	664	15.3	2.21807	38.706		1.08	0.99	1.05	1.03
982	ECK2738	pcm	b2743	L-isoaspartate protein carboxylmethyltransferase type II	2	13	6	LB	0	LB	Km	1	20231101	566	15.4	2.08525	36.716		0.99	1	1.01	0.97
982	ECK1231	galU	b1236	glucose-1-phosphate uridylyltransferase	2	14	6	LB	0	LB	Km	1	20231101	609	15.3	2.05167	36.229		1.07	0.98	0.99	0.95
982	ECK3706	yieF	b3713	quinone reductase	2	15	6	LB	0	LB	Km	1	20231101	517	16.3	1.83456	35.838		0.92	1.04	0.9	0.95
982	ECK1976	shiA	b1981	shikimate:H+ symporter	2	16	6	LB	0	LB	Km	1	20231101	670	14.3	2.20865	37.941		1.13	0.93	1.08	1.02
982	ECK3235	rng	b3247	ribonuclease G;involved in 16S rRNA processing	2	17	6	LB	0	LB	Km	1	20231101	575	15.8	1.98561	38.739		1.01	1.03	1.01	1.05
982	ECK1459	narV	b1465	nitrate reductase 2 (NRZ);gamma subunit	2	18	6	LB	0	LB	Km	1	20231101	557	14.8	2.02739	37.614		0.97	0.96	1.03	1
982	ECK3929	yiiX	b3937	predicted DUF830 family protein	2	19	6	LB	0	LB	Km	1	20231101	561	15.7	1.88074	37.898		0.99	1.01	0.96	1.02
982	ECK1767	ydjE	b1769	predicted major facilitator superfamily protein (MFS) sugar inner membrane transport protein	2	20	6	LB	0	LB	Km	1	20231101	542	15.2	1.94416	37.012		0.98	0.99	1	0.99
982	ECK3246	prmA	b3259	50S subunit L11 protein lysine methyltransferase	2	21	6	LB	0	LB	Km	1	20231101	633	14.9	1.82361	36.082		1.11	1	0.92	0.98
982	ECK3339	kefG	b3351	potassium-efflux system ancillary protein for KefB;glutathione-regulated	2	22	6	LB	0	LB	Km	1	20231101	554	15.6	1.86098	36.036		1.02	1.01	1	0.98
982	ECK4020	yjbG	b4028	predicted polysaccharide export OMA protein;required to make novel extracellular polysaccharide;OM (outer membrane) auxillary lipoprotein	2	23	6	LB	0	LB	Km	1	20231101	622	14.5	2.01842	37.419		1.08	0.96	1.04	1.01
982	ECK3660	uhpA	b3669	two-component regulatory system DNA-binding response regulator protein (autophosphorylation site,Asp54);UhpB is partner histidine kinase protein	2	24	6	LB	0	LB	Km	1	20231101	670	12.7	2.20412	35.903		1.18	0.84	1.1	0.96
982	ECK3351	ppiA	b3363	peptidyl-prolyl cis-trans isomerase A (rotamase A)	2	25	6	LB	0	LB	Km	1	20231101	505	15.9	1.95623	37.947		0.91	1.04	0.99	1.03
982	ECK3028	ygiB	b3037	predicted DUF1190 family protein	2	26	6	LB	0	LB	Km	1	20231101	605	13.2	2.10316	37.341		1.09	0.87	1.07	1
982	ECK4114	yjdF	b4121	predicted DUF2238 family inner membrane protein	2	27	6	LB	0	LB	Km	1	20231101	529	16.3	1.8374	36.973		0.98	1.03	0.94	0.98
982	ECK1736	chbB	b1738	N;N'-diacetylchitobiose utilization;enzyme IIB(Chb) of PTS transport system	2	28	6	LB	0	LB	Km	1	20231101	553	14.7	2.07912	37.92		1.04	0.96	1.04	1.01
982	ECK2959	nupG	b2964	nucleoside transport protein	2	29	6	LB	0	LB	Km	1	20231101	506	16.1	1.89017	37.918		0.92	1.01	0.95	0.97
982	ECK0499	allR	b0506	regulator (repressor) of all (allantoin) and gcl (glyoxylate) operons;glyoxylate-induced	2	30	6	LB	0	LB	Km	1	20231101	551	16	2.04895	40.826		1.03	1.04	1.01	1.05
982	ECK3670	yidK	b3679	predicted transport protein	2	31	6	LB	0	LB	Km	1	20231101	490	16.6	1.92313	37.89		0.95	1.05	0.95	0.96
982	ECK3391	envZ	b3404	two-component regulatory system sensory histidine kinase protein (autophosphorylation site,His243);senses osmolarity;OmpR is partner response regulator	2	32	6	LB	0	LB	Km	1	20231101	501	16.9	1.8867	39.801		0.94	1.06	0.94	1.04
982	ECK3170	greA	b3181	transcription elongation factor;transcript cleavage factor	2	33	6	LB	0	LB	Km	1	20231101	462	15.7	1.93754	35.73		0.89	0.99	0.95	0.92
982	ECK0747	galT	b0758	galactose-1-phosphate uridylyltransferase	2	34	6	LB	0	LB	Km	1	20231101	498	17.3	1.78306	39.734		0.97	1.09	0.87	1.01
982	ECK4154	yjeO	b4158	predicted inner membrane protein	2	35	6	LB	0	LB	Km	1	20231101	560	15.5	2.16705	40.396		1.1	0.96	1.07	1.03
982	ECK1288	sapB	b1293	antimicrobial peptide ABC superfamily transporter permease	2	36	6	LB	0	LB	Km	1	20231101	629	16	2.0998	38.568		1.15	1	0.99	0.98
982	ECK2494	upp	b2498	uracil phosphoribosyltransferase	2	37	6	LB	0	LB	Km	1	20231101	530	15.4	2.28126	40.506		1.03	0.97	1.06	1.02
982	ECK0981	ymcE	b0991	predicted cold shock gene;mistakenly thought to be sfa;which is an adjacent gene now called gnsA	2	38	6	LB	0	LB	Km	1	20231101	481	15.8	2.15107	38.859		0.98	1	1.01	0.99
982	ECK3782	rffC	b3790	dTDP-4-amino-4,6-dideoxy-D-galactose acyltransferase	2	39	6	LB	0	LB	Km	1	20231101	522	13.8	2.42877	39.354		1.04	0.88	1.09	1
982	ECK3743	rbsA	b3749	D-ribose ABC superfamily transporter;ATP-binding components	2	40	6	LB	0	LB	Km	1	20231101	463	16	2.20663	38.868		0.94	1.02	1.02	1.01
982	ECK3023	cpdA	b3032	3',5'-cAMP phosphodiesterase	2	41	6	LB	0	LB	Km	1	20231101	564	15.2	2.5496	40.702		1.13	0.99	1.1	1.05
982	ECK0214	rnhA	b0214	ribonuclease HI;degrades RNA of DNA-RNA hybrids;participates in DNA replication	2	42	6	LB	0	LB	Km	1	20231101	429	16.9	1.89305	35.196		0.88	1.1	0.83	0.91
982	ECK4101	phnA	b4108	predicted zinc-ribbon family protein	2	43	6	LB	0	LB	Km	1	20231101	495	15.1	2.33972	38.115		1	0.97	1.03	1
982	ECK3378	hofQ	b3391	DNA catabolic protein;required for the utilization of DNA as a carbon source;fimbrial transport protein homolog	2	44	6	LB	0	LB	Km	1	20231101	466	16	2.22573	36.856		0.92	1.03	0.96	0.97
982	ECK0591	cstA	b0598	carbon starvation protein involved in peptide utilization	2	45	6	LB	0	LB	Km	1	20231101	481	15.2	2.33682	36.386		0.96	1	0.99	0.98
982	ECK3783	rffA	b3791	dTDP-4-dehydro-6-deoxy-D-glucose transaminase	2	46	6	LB	0	LB	Km	1	20231101	488	15.3	2.61438	41.197		0.93	1	1.11	1.1
982	ECK4018	yjbE	b4026	extracellular polysaccharide production threonine-rich protein	2	47	6	LB	0	LB	Km	1	20231101	597	14.6	2.55909	38.599		1.01	0.96	1.04	1.01
982		wt2	wt		2	48	6	LB	0	LB	Km	1	20231101	1038	15.6	2.55395	40.901		1.02	0.99	1.01	1
982		wt1	wt		2	1	7	LB	0	LB	Km	1	20231101	1158	17.6	2.54386	44.834		1.05	0.98	1.09	1.02
982	ECK3612	rfaL	b3622	LPS core biosynthesis;O-antigen ligase	2	2	7	LB	0	LB	Km	1	20231101	784	16.5	2.37504	39.809		1.04	1	1.04	0.98
982	ECK1060	flgD	b1075	flagellar hook assembly protein	2	3	7	LB	0	LB	Km	1	20231101	534	18.4	2.07581	39.801		0.78	1.11	0.92	1
982	ECK0420	yajQ	b0426	Phi6 host factor;binds ATP and GTP;Binds nucleotides;may bind tRNA	2	4	7	LB	0	LB	Km	1	20231101	581	17.4	2.1331	38.293		0.93	1.03	0.98	0.97
982	ECK4347	yjjM	b4357	predicted transcription regulator (activator) of lgoD and/or lgoT for L-galactonate catabolism;essential for growth on L-galactonate as the sole carbon source	2	5	7	LB	0	LB	Km	1	20231101	594	16.5	2.13406	37.294		1.01	1.01	0.97	0.95
982	ECK1702	aroH	b1704	3-deoxy-D-arabino-heptulosonate-7-phosphate synthase;tryptophan repressible	2	6	7	LB	0	LB	Km	1	20231101	687	15.4	2.37318	39.867		1.21	0.93	1.11	1.01
982	ECK3804	dapF	b3809	diaminopimelate epimerase	2	7	7	LB	0	LB	Km	1	20231101	690	15.6	2.24313	37.449		1.15	0.96	1.04	0.98
982	ECK1343	ydaQ	b1346	Rac cryptic prophage;predicted exisionase	2	8	7	LB	0	LB	Km	1	20231101	535	16	2.10006	37.464		0.89	1.01	0.99	0.99
982	ECK0260	ykfC	b0258	CP4-6 cryptic prophage predicted protein	2	9	7	LB	0	LB	Km	1	20231101	554	15.8	2.15792	38.928		0.95	0.99	1.04	1.04
982	ECK4072	fdhF	b4079	formate dehydrogenase H;selenopeptide;molybdate-dependent;sulfur-dependent;part of FHL-1 and FHL-2 (formate hydrogenlyase) complexes	2	10	7	LB	0	LB	Km	1	20231101	560	16.4	1.97881	36.358		0.94	1.05	0.94	0.97
982	ECK1333	abgB	b1337	p-aminobenzoyl-glutamate hydrolase;B subunit	2	11	7	LB	0	LB	Km	1	20231101	587	14.8	2.08368	35.689		1.02	0.95	1.03	0.96
982		wt0	wt		2	12	7	LB	0	LB	Km	1	20231101	656	15.3	2.01516	36.024		1.05	1.01	1	0.99
982	ECK0231	mbhA	b0230	pseudogene;lateral flagellar motor protein fragment	2	13	7	LB	0	LB	Km	1	20231101	584	14.7	2.03286	36.009		1	0.97	1.03	0.98
982	ECK4016	lysC	b4024	aspartokinase III	2	14	7	LB	0	LB	Km	1	20231101	546	15.9	1.74369	34.602		0.95	1.04	0.88	0.94
982	ECK0706	ybgP	b0717	predicted periplasmic pilus chaperone;may be required for the biogenesis of predicted YbgD fimbria	2	15	7	LB	0	LB	Km	1	20231101	585	14.1	1.94519	35.196		1.03	0.92	1	0.96
982	ECK0406	yajI	b0412	predicted lipoprotein	2	16	7	LB	0	LB	Km	1	20231101	649	14.5	2.02085	36.332		1.08	0.96	1.04	1.01
982		ypjM	b2641		2	17	7	LB	0	LB	Km	1	20231101	539	15.5	1.7711	34.973		0.93	1.03	0.94	0.98
982	ECK3606	tdh	b3616	threonine 3-dehydrogenase;NAD(P)-binding	2	18	7	LB	0	LB	Km	1	20231101	578	14.9	1.86242	35.811		0.99	0.99	0.99	0.98
982	ECK3468	yrhC	b4552	predicted protein fragment (pseudogene)	2	19	7	LB	0	LB	Km	1	20231101	492	14.9	1.69301	32.597		0.86	0.98	0.91	0.9
982	ECK1072	yceF	b1087	predicted Maf family protein;m(7) GTP pyrophosphatase	2	20	7	LB	0	LB	Km	1	20231101	540	13.7	1.7549	33.269		0.96	0.92	0.94	0.92
982	ECK1194	ychM	b1206	aerobic C4-dicarboxylate transporter DauA	2	21	7	LB	0	LB	Km	1	20231101	606	13.8	1.80183	34.45		1.04	0.94	0.95	0.97
982	ECK0899	aroA	b0908	5-enolpyruvylshikimate-3-phosphate synthetase	2	22	7	LB	0	LB	Km	1	20231101	518	16.3	1.72424	35.788		0.94	1.08	0.97	1.01
982	ECK2205	ada	b2213	DNA-binding transcriptional dual regulator / DNA repair protein Ada	2	23	7	LB	0	LB	Km	1	20231101	610	15	1.62266	34.208		1.04	1.01	0.87	0.95
982	ECK1159	ymgG	b1172	PF13436 family protein YmgG (MG1655 v3, (1,222,644 <- 1,222,988)) JW5178 <- JW1160	2	24	7	LB	0	LB	Km	1	20231101	525	15.9	1.8962	38.356		0.91	1.07	0.99	1.05
982	ECK2009	yeeY	b2015	predicted LysR family DNA-binding transcription regulator	2	25	7	LB	0	LB	Km	1	20231101	572	15.2	1.76166	35.502		1.01	1.01	0.93	0.99
982	ECK0014	dnaK	b0014	Hsp70 molecular chaperone;heat-inducible;bichaperone with ClpB for protein disaggregation DNA biosynthesis DnaK;autoregulated heat shock 70 kDa protein	2	26	7	LB	0	LB	Km	1	20231101	390	23.2	1.91502	50.989		0.69	1.56	1.02	1.41
982	ECK3316	gspH	b3329	predicted general secretory pathway component;cryptic	2	27	7	LB	0	LB	Km	1	20231101	557	14.7	1.91829	36.907		1.02	0.95	1.02	1
982	ECK0562	cusS	b0570	two-component regulatory system sensory histidine kinase protein (autophosphorylation site,His271);senses copper;CusR is partner response regulator	2	28	7	LB	0	LB	Km	1	20231101	513	16.2	1.73032	36.179		0.95	1.08	0.9	0.99
982	ECK4129	yjdC	b4135	predicted TetR family protein;transcription regulator	2	29	7	LB	0	LB	Km	1	20231101	577	15.7	1.94334	39.123		1.04	1	1.02	1.03
982	ECK2369	oxc	b2373	oxalyl CoA decarboxylase;ThDP-dependent	2	30	7	LB	0	LB	Km	1	20231101	548	15.6	1.86884	37.52		1.02	1.03	0.96	0.99
982	ECK1319	tyrR	b1323	transcription regulator;tyrosine-binding;DNA-binding	2	31	7	LB	0	LB	Km	1	20231101	593	14.5	1.94395	38.067		1.14	0.93	1	0.99
982	ECK1155	ycgG	b1168	predicted membrane-anchored cyclic-di-GMP phosphodiesterase	2	32	7	LB	0	LB	Km	1	20231101	618	14.1	1.96244	37.696		1.15	0.9	1.01	1.01
982	ECK3749	yieP	b3755	predicted GntR family transcription regulator	2	33	7	LB	0	LB	Km	1	20231101	547	15.3	2.06133	38.809		1.05	0.98	1.05	1.03
982	ECK2899	gcvH	b2904	Glycine cleavage;carrier of aminomethyl group	2	34	7	LB	0	LB	Km	1	20231101	467	14.8	1.98493	36.343		0.9	0.95	1	0.95
982	ECK4111	melR	b4118	transcription regulator of melibiose operon;DNA-binding	2	35	7	LB	0	LB	Km	1	20231101	505	15.7	2.04226	39.408		0.98	0.99	1.04	1.03
982		wt0	wt		2	36	7	LB	0	LB	Km	1	20231101	541	16.1	2.07102	38.961		0.99	1.03	1.01	1.02
982	ECK1449	yncH	b1455	predicted IPR020099 family protein;required for swarming	2	37	7	LB	0	LB	Km	1	20231101	462	15.7	2.04579	38.222		0.9	1.01	0.98	0.99
982	ECK1385	paaA	b1388	ring 1,2-phenylacetyl-CoA epoxidase subunit	2	38	7	LB	0	LB	Km	1	20231101	481	16.3	1.99548	38.921		0.97	1.05	0.97	1.02
982	ECK2211			two-component regulatory system hybrid sensory histidine kinase protein (autophosphorylation sites:His479 and Asp875);RcsB is partner response regulator (autophosphorylation site,Asp52);RcsD is phosphotransfer intermediate protein	2	39	7	LB	0	LB	Km	1	20231101	494	15.4	2.30948	40.019		0.98	1	1.07	1.05
982	ECK0571	ybdF	b0579	predicted DUF419 family protein	2	40	7	LB	0	LB	Km	1	20231101	483	15.6	2.19702	38.518		0.98	1.01	1.04	1.03
982	ECK1858	znuA	b1857	ABC superfamily protein zinc transport protein;periplasmic-binding component	2	41	7	LB	0	LB	Km	1	20231101	547	14.2	2.53233	39.433		1.1	0.95	1.12	1.05
982	tmpECK0006			predicted_ncRNA	2	42	7	LB	0	LB	Km	1	20231101	460	15.6	2.3389	37.576		0.94	1.03	1.05	1
982	ECK2942	gshB	b2947	glutathione synthetase	2	43	7	LB	0	LB	Km	1	20231101	453	15.8	2.32048	38.956		0.91	1.04	1.05	1.05
982	ECK0528	fimZ	b0535	two-component regulatory system DNA-binding response regulator protein (autophosphorylation site,Asp56);luxR family transcription regulator (activator) of fimbriae protein synthesis sfm operon	2	44	7	LB	0	LB	Km	1	20231101	496	15.5	2.23945	37.215		0.97	1.02	0.99	1.01
982		yaiF	b4579		2	45	7	LB	0	LB	Km	1	20231101	460	14.4	2.36737	35.626		0.91	0.96	1.03	0.98
982	ECK1729	cedA	b1731	DNA-binding cell division modulator	2	46	7	LB	0	LB	Km	1	20231101	602	13.8	2.67657	37.477		1.13	0.92	1.16	1.03
982	ECK3992	hupA	b4000	HU;DNA-binding transcription regulator;alpha subunit	2	47	7	LB	0	LB	Km	1	20231101	664	14	2.83484	39.688		1.11	0.94	1.19	1.07
982		wt1	wt		2	48	7	LB	0	LB	Km	1	20231101	1148	15.4	2.58821	41.037		1.11	1	1.05	1.03
982		wt2	wt		2	1	8	LB	0	LB	Km	1	20231101	1117	16.9	2.53247	43.979		1	0.94	1.08	0.99
982	ECK1808	yoaC	b1810	predicted DUF1889 family protein	2	2	8	LB	0	LB	Km	1	20231101	667	17.1	2.42698	43.682		0.88	1.03	1.05	1.06
982	ECK0651	ybeY	b0659	metal-binding heat shock protein;required for rRNA maturation;ssRNA-specific endoribonuclease;16S rRNA 3' end maturation and quality control co-endoribonuclease working with RNase R;rRNA transcription antitermination factor;involved in late-stage 70S ribosome quality control and maturation of 3' terminus of 16S rRNA	2	3	8	LB	0	LB	Km	1	20231101	680	17.4	2.29763	41.231		0.98	1.05	1.01	1.02
982	ECK3902	kdgT	b3909	2-keto-3-deoxy-D-gluconate permease (transport) protein	2	4	8	LB	0	LB	Km	1	20231101	660	16.8	2.26806	39.588		1.05	0.99	1.04	0.99
982	ECK1756	ynjF	b1758	predicted CDP-alcohol phosphatidyltransferase family inner membrane protein	2	5	8	LB	0	LB	Km	1	20231101	543	15.8	2.09639	35.758		0.91	0.96	0.94	0.9
982	ECK1543	ydfO	b1549	Qin prophage;predicted DUF1398 family protein	2	6	8	LB	0	LB	Km	1	20231101	543	16.8	2.25708	41.456		0.95	1.01	1.04	1.04
982	ECK1335	abgR	b1339	predicted DNA-binding LysR family transcription regulator of abgABT operon	2	7	8	LB	0	LB	Km	1	20231101	690	16	2.31946	40.872		1.14	0.99	1.07	1.05
982	ECK2504	guaB	b2508	IMP dehydrogenase	2	8	8	LB	0	LB	Km	1	20231101	657	15.2	2.32696	38.723		1.09	0.96	1.09	1.01
982	ECK1670	ydhY	b1674	predicted 4Fe-4S ferridoxin family protein	2	9	8	LB	0	LB	Km	1	20231101	529	16.1	2.12373	38.659		0.9	1.01	1.02	1.02
982	ECK1695	ydiQ	b1697	predicted electron transfer flavoprotein subunit;may have role in a redox process	2	10	8	LB	0	LB	Km	1	20231101	600	15.3	2.26069	39.126		0.99	0.98	1.07	1.03
982		wt0	wt		2	11	8	LB	0	LB	Km	1	20231101	727	15.6	2.28334	40.839		1.25	1	1.13	1.09
982		wt0	wt		2	12	8	LB	0	LB	Km	1	20231101	637	15.2	2.11357	37.491		1.01	1.01	1.04	1.02
982		wt0	wt		2	13	8	LB	0	LB	Km	1	20231101	659	15	2.0647	37.311		1.12	0.99	1.04	1.01
982	ECK2320	yfcM	b2326	Elongation Factor P Lys34 hydroxylase	2	14	8	LB	0	LB	Km	1	20231101	554	14.9	2.03971	37.591		0.95	0.98	1.03	1.01
982	ECK0229	yafM	b0228	predicted protein	2	15	8	LB	0	LB	Km	1	20231101	523	16.1	1.82179	36.535		0.91	1.05	0.94	0.99
982	ECK2793	exo	b2798	Ssb-binding protein;misidentified as ExoIX;synthetic lethal with polA;no nuclease activity detected;flap endonuclease family protein (FEN family protein) protein	2	16	8	LB	0	LB	Km	1	20231101	549	16	1.78295	34.966		0.9	1.07	0.92	0.96
982	ECK1305	ycjN	b1310	predicted ABC sugar transport protein periplasmic binding protein	2	17	8	LB	0	LB	Km	1	20231101	547	15.6	1.83106	36.912		0.93	1.05	0.98	1.03
982	ECK1784	yeaJ	b1786	predicted diguanylate cyclase;cyclic-di-GMP is a second messenger which controls cell surface-associated traits in bacteria	2	18	8	LB	0	LB	Km	1	20231101	603	14.4	1.97751	37.526		1.03	0.96	1.06	1.02
982	ECK1704	ydiU	b1706	predicted UPF0061 family protein	2	19	8	LB	0	LB	Km	1	20231101	557	15.5	1.74232	35.679		0.96	1.03	0.94	0.98
982	ECK3088	yqjC	b3097	predicted DUF1090 family protein periplasmic protein	2	20	8	LB	0	LB	Km	1	20231101	567	14.8	1.8013	34.732		0.99	0.99	0.97	0.96
982	ECK2133	dusC	b2140	tRNA-dihydrouridine synthase C	2	21	8	LB	0	LB	Km	1	20231101	579	14.3	1.85137	36.053		0.99	0.98	0.98	1.01
982		yncM	b1459		2	22	8	LB	0	LB	Km	1	20231101	583	14.3	1.76561	35.172		1.04	0.95	1	0.98
982	ECK1329	uspE	b1333	stress-induced protein	2	23	8	LB	0	LB	Km	1	20231101	605	14.3	1.8655	36.364		1.02	0.97	1.01	1
982	ECK3954	sthA	b3962	pyridine nucleotide transhydrogenase;soluble	2	24	8	LB	0	LB	Km	1	20231101	534	15.5	1.79834	35.171		0.92	1.05	0.94	0.96
982	ECK1228	ychJ	b1233	predicted UPF0225 family protein	2	25	8	LB	0	LB	Km	1	20231101	639	12.5	1.96887	32.6		1.13	0.83	1.05	0.9
982	ECK2118	yehU	b2126	predicted two-component regulatory system sensor histidine kinase (predicted autophosphorylation site, His382);partner is predicted response regulator YehT;may be involved in the stationary-phase control network	2	26	8	LB	0	LB	Km	1	20231101	649	14.2	1.81363	36.08		1.15	0.96	0.97	0.99
982	ECK0129	yadE	b0130	predicted polysaccharide deacetylase lipoprotein	2	27	8	LB	0	LB	Km	1	20231101	542	16	1.86036	37.142		0.98	1.03	0.99	1
982	tmpECK0030			JW5360 is C-terminal fragment. Entire folE is ECK2146, b2153, and JW2140. Essential gene. C-terminal fragment deletion in Keio collectrion.	2	28	8	LB	0	LB	Km	1	20231101	511	16.1	1.85603	37.35		0.94	1.07	0.97	1.01
982	ECK0502	glxR	b0509	tartronate semialdehyde reductase;glyoxylate-inducible;NADH-dependent	2	29	8	LB	0	LB	Km	1	20231101	559	15.5	1.74799	36.754		1	0.99	0.92	0.96
982	ECK1835	yebV	b1836	predicted protein	2	30	8	LB	0	LB	Km	1	20231101	544	13	2.27412	37.529		1.01	0.86	1.17	0.98
982	ECK0838	ybjL	b0847	predicted transport protein	2	31	8	LB	0	LB	Km	1	20231101	552	15.5	1.89045	37.646		1.06	1	0.97	0.97
982	ECK2985	hybF	b2991	protein involved with the maturation of hydrogenases 1 and 2	2	32	8	LB	0	LB	Km	1	20231101	505	15.1	1.91816	38.081		0.94	0.96	0.99	1
982	ECK1263	rluB	b1269	23S rRNA pseudouridylate synthase	2	33	8	LB	0	LB	Km	1	20231101	494	16.9	1.75617	37.337		0.94	1.08	0.89	0.98
982	ECK1753	ynjC	b1755	predicted inner membrane ABC superfamily transporter permease of binding-protein-dependent transport system YnjCD responsible for the translocation of substrate across the membrane	2	34	8	LB	0	LB	Km	1	20231101	490	16.3	1.83866	37.44		0.95	1.05	0.92	0.97
982		wt0	wt		2	35	8	LB	0	LB	Km	1	20231101	577	16.3	2.03472	40.384		1.13	1.03	1.03	1.04
982		wt0	wt		2	36	8	LB	0	LB	Km	1	20231101	550	15.8	2.03002	38.684		1.01	1.01	0.98	0.99
982		wt0	wt		2	37	8	LB	0	LB	Km	1	20231101	571	16	2.11648	39.75		1.11	1.03	1.01	1.01
982	ECK2547	yphH	b2550	predicted DNA-binding transcription regulator	2	38	8	LB	0	LB	Km	1	20231101	490	15.5	2.05121	37.163		1	1	0.98	0.96
982	ECK2508	yfgL	b2512	BamABCDE complex OM biogenesis lipoproteinWD40/PQQ repeats;mutant has pleiotropic envelope defects;required for swarming phenotype	2	39	8	LB	0	LB	Km	1	20231101	479	16	2.2993	41.399		0.96	1.05	1.05	1.07
982	ECK2993	yghX	b4658	predicted defective S9 peptidase family protein	2	40	8	LB	0	LB	Km	1	20231101	437	15.3	2.091	36.119		0.89	1	0.98	0.95
982	ECK1650	ydhD	b1654	glutaredoxin-4	2	41	8	LB	0	LB	Km	1	20231101	453	15.1	2.25817	37.335		0.91	1.01	0.99	0.98
982	ECK2294	yfcE	b2300	shifted translation start +3 nt;AUG start codon;predicted phosphodiesterase activity on bis-pNPP;shows phosphodiesterase activity;hydrolyzing phosphodiesters bonds in the artificial chromogenic substrates bis-p-nitrophenyl phosphate (bis-pNPP);and less efficiently thymidine 5'-monophosphate p-nitrophenyl ester (pNP-TMP) and p-nitrophenylphosphorylcholine (pNPPC)	2	42	8	LB	0	LB	Km	1	20231101	498	14.1	2.66081	40.774		1.02	0.94	1.18	1.07
982	ECK0858	ybjR	b0867	1,6-anhydro-N-acetylmuramyl-L-alanine amidase;Zn-dependent;verified OM (outer membrane) lipoprotein	2	43	8	LB	0	LB	Km	1	20231101	495	15.2	2.36306	38.75		1	1	1.06	1.03
982	ECK2649	ygaQ	b4462	predicted alpha-amylase-related domain protein required for swarming phenotype	2	44	8	LB	0	LB	Km	1	20231101	491	15.5	2.15372	36.185		0.96	1.02	0.94	0.97
982	ECK1694	ydiP	b1696	predicted DNA-binding HTH AraC family transcription regulator	2	45	8	LB	0	LB	Km	1	20231101	504	15.3	2.27606	35.989		1	1.03	0.98	0.98
982	ECK1481	ddpA	b1487	D;D-dipeptide ABC superfamily transporter;periplasmic binding protein	2	46	8	LB	0	LB	Km	1	20231101	488	15.2	2.14528	33.924		0.92	1.01	0.92	0.92
982	ECK2577	yfiD	b2579	Autonomous glycine radical cofactor;may reactivate pyruvate formate lyase after oxidative stress;induced by low pH or propionate;pyruvate formate lyase homolog;spare part for PFL	2	47	8	LB	0	LB	Km	1	20231101	567	14.4	2.52216	38.112		0.94	0.97	1.04	1.01
982		wt2	wt		2	48	8	LB	0	LB	Km	1	20231101	999	15.6	2.47109	39.29		0.96	1.01	0.99	0.97
982		wt1	wt		2	1	9	LB	0	LB	Km	1	20231101	1150	17.4	2.47641	44.846		1.06	0.97	1.04	1.01
982	ECK2522	fdx	b2525	[2Fe-2S] ferredoxin	2	2	9	LB	0	LB	Km	1	20231101	745	16.7	2.35949	41.08		1.01	1.01	1.01	1
982	ECK4103	yjcZ	b4110	mutational suppressor of yhjH motility mutation of unknown function	2	3	9	LB	0	LB	Km	1	20231101	679	16.5	2.29959	39.159		1.02	0.99	1	0.97
982	ECK3697	yidD	b4557	predicted UPF0161 family protein;may be involved in insertion of integral membrane proteins	2	4	9	LB	0	LB	Km	1	20231101	562	18.1	2.13934	40.64		0.92	1.07	0.97	1.01
982	ECK1569	dicB	b1575	Qin prophage cell division inhibition protein;activates MinC	2	5	9	LB	0	LB	Km	1	20231101	562	17.4	2.10379	40.334		0.98	1.06	0.94	1.02
982	ECK2215	atoA	b2222	acetyl-CoA:acetoacetyl-CoA transferase;beta subunit	2	6	9	LB	0	LB	Km	1	20231101	542	17.2	2.14548	40.194		0.98	1.04	0.98	1.01
982	ECK4142	ecnA	b4410	lipoprotein antitoxin to bacteriolytic entericidin B (ecnB) toxin	2	7	9	LB	0	LB	Km	1	20231101	600	15.9	2.22638	38.49		1.03	0.98	1.02	1
982	tmpECK0015	TU-3697		predicted_ncRNA. ECS020 assigned by Shinhara.	2	8	9	LB	0	LB	Km	1	20231101	687	15.5	2.40569	40.504		1.18	0.98	1.12	1.06
982	ECK3981	thiH	b3990	tyrosine lyase;involved in thiamin-thiazole moiety synthesis	2	9	9	LB	0	LB	Km	1	20231101	553	16.8	2.02404	37.869		0.97	1.06	0.97	1
982	ECK2539	hcaD	b2542	phenylpropionate dioxygenase;ferredoxin reductase subunit	2	10	9	LB	0	LB	Km	1	20231101	532	16.3	2.09984	38.368		0.91	1.05	0.99	1.01
982	ECK4144	sugE	b4148	multidrug efflux system protein	2	11	9	LB	0	LB	Km	1	20231101	557	14.9	2.05217	36.274		0.99	0.96	1.01	0.98
982		wt0	wt		2	12	9	LB	0	LB	Km	1	20231101	686	15.1	2.043	37.224		1.12	1	1	1.01
982	ECK1391	paaG	b1394	1,2-epoxyphenylacetyl-CoA isomerase;oxepin-CoA-forming;phenylacetic acid degradation	2	13	9	LB	0	LB	Km	1	20231101	550	16	1.98407	38.788		0.96	1.06	1	1.06
982	ECK2279	nuoE	b2285	NADH:ubiquinone oxidoreductase;chain E	2	14	9	LB	0	LB	Km	1	20231101	562	15.7	1.87514	35.576		0.99	1.04	0.94	0.96
982	ECK3664	emrD	b3673	shifted translation start -6 nt;GUG start codon;multidrug resistance pump;overproduction resistance to uncouplers and detergents	2	15	9	LB	0	LB	Km	1	20231101	572	15	2.108	37.63		1.03	0.98	1.08	1.03
982	ECK4163	yjeF	b4167	bifunctional NAD(P) H-hydrate repair enzyme;C-terminal domain ADP-dependent (S)-NAD(P) H-hydrate dehydratase and N-terminal domain NAD(P) H-hydrate epimerase	2	16	9	LB	0	LB	Km	1	20231101	589	14.6	1.78424	34.758		1	0.98	0.92	0.96
982	ECK0706	ybgP	b0717	predicted periplasmic pilus chaperone;may be required for the biogenesis of predicted YbgD fimbria	2	17	9	LB	0	LB	Km	1	20231101	572	14.6	1.71354	34.229		1.01	0.98	0.92	0.96
982	ECK2723	hypC	b2728	hydrogenase maturation protein	2	18	9	LB	0	LB	Km	1	20231101	539	15.2	1.84426	34.938		0.95	1.02	0.99	0.96
982	ECK4122	yjdO	b4559	predicted toxin component of a type V toxin-antitoxin (TA) module	2	19	9	LB	0	LB	Km	1	20231101	589	14.5	1.89349	36.439		1.05	0.97	1.02	1.01
982	tmpECK0019			predicted_ncRNA. ECS037 assigned by Shinhara.	2	20	9	LB	0	LB	Km	1	20231101	589	12.3	2.13406	33.646		1.07	0.83	1.15	0.93
982	ECK2834	omrB	b4445	sRNA antisense regulator downregulates OM proteins and curli;positively regulated by OmpR/EnvZ;Hfq-dependent	2	21	9	LB	0	LB	Km	1	20231101	544	13	2.08552	35.394		0.96	0.9	1.11	0.99
982	ECK2197	napG	b2205	ferredoxin family protein essential for electron transfer from ubiquinol to periplasmic nitrate reductase (NapAB)	2	22	9	LB	0	LB	Km	1	20231101	538	15.1	1.6356	35.109		0.99	1.01	0.92	0.99
982	ECK3457	yhhS	b3473	predicted arabinose efflux transport protein	2	23	9	LB	0	LB	Km	1	20231101	599	14.2	1.81543	35.277		1.05	0.97	0.98	0.98
982	ECK3326	tufA	b3339	protein chain elongation factor EF-Tu 1 (duplicate of tufB)	2	24	9	LB	0	LB	Km	1	20231101	584	13.3	2.00685	34.142		1.04	0.9	1.05	0.93
982	ECK2097	thiM	b2104	hydoxyethylthiazole kinase	2	25	9	LB	0	LB	Km	1	20231101	494	15.9	1.72234	36.158		0.9	1.06	0.91	1
982	ECK1429	ydcP	b1435	predicted U32 peptidase	2	26	9	LB	0	LB	Km	1	20231101	512	14.4	1.88641	36.626		0.94	0.98	1.01	1
982	ECK3628	yicR	b3638	predicted UPF0758 family protein;not radC	2	27	9	LB	0	LB	Km	1	20231101	547	15.3	1.97794	38.284		1.03	0.99	1.05	1.03
982	ECK0904	ycaI	b0913	ComEC family inner membrane protein of competence proteins	2	28	9	LB	0	LB	Km	1	20231101	601	13.1	2.10536	35.492		1.15	0.88	1.09	0.96
982	ECK2787	csrB	b4408	CsrA-binding sRNA;antagonizing CsrA regulation;blocks the CsrA binding of glgC mRNA	2	29	9	LB	0	LB	Km	1	20231101	511	15.7	1.96633	38.431		0.95	1	1.03	1
982	ECK2161	fruK	b2168	fructose-1-phosphate kinase;1-phosphofructokinase	2	30	9	LB	0	LB	Km	1	20231101	445	17.2	1.91123	40.244		0.86	1.13	0.97	1.05
982	ECK3567	yiaN	b3578	2,3-diketo-L-gulonate TRAP (TRipartite ATP-independent periplasmic) family protein large permease transport protein;part of tripartite ATP-independent periplasmic (TRAP) transport system YiaMNO involved in the uptake of 2,3-diketo-L-gulonate	2	31	9	LB	0	LB	Km	1	20231101	475	16.4	1.93013	40.018		0.94	1.06	0.99	1.03
982	ECK1993	flu	b2000	CP4-44 cryptic prophage antigen 43;phase-variable bipartite OM (outer membrane) protein;Ag43 affects surface properties;piliation;colonial morphology	2	32	9	LB	0	LB	Km	1	20231101	466	16.1	1.828	37.804		0.9	1.03	0.94	1
982	ECK0579	entF	b0586	enterobactin synthase multienzyme complex component;ATP-dependent	2	33	9	LB	0	LB	Km	1	20231101	521	15.3	1.98914	37.757		1.04	0.98	1	0.99
982	ECK3353	nirB	b3365	nitrite reductase;large subunit;NAD(P) H-binding	2	34	9	LB	0	LB	Km	1	20231101	515	15.5	2.01496	38.35		1.04	1	1	0.99
982	ECK3813	rarD	b3819	predicted chloramphenical resistance permease	2	35	9	LB	0	LB	Km	1	20231101	512	15.5	2.08819	39.225		1.04	0.98	1.05	1.01
982		wt0	wt		2	36	9	LB	0	LB	Km	1	20231101	547	15.8	2.13479	39.48		1.05	1.01	1.02	1.02
982	ECK3985	thiE	b3993	thiamin phosphate synthase (thiamin phosphate pyrophosphorylase)	2	37	9	LB	0	LB	Km	1	20231101	454	16.1	2.12217	39.034		0.92	1.04	1	1
982	ECK3917	glpX	b3925	fructose 1,6-bisphosphatase;induced by glycerol;in glpFKX operon;not required for growth on glycerol	2	38	9	LB	0	LB	Km	1	20231101	484	16.2	1.97767	37.075		1.03	1.05	0.94	0.96
982	ECK4076	yjcS	b4083	predicted metallo-beta-lactamase superfamily protein	2	39	9	LB	0	LB	Km	1	20231101	506	14.5	2.27292	38.625		1.06	0.95	1.02	1
982	ECK2323	aroC	b2329	chorismate synthase	2	40	9	LB	0	LB	Km	1	20231101	454	14.4	2.37581	38.401		0.97	0.94	1.1	1.02
982	ECK2945	yggR	b2950	predicted pilus retraction ATPase	2	41	9	LB	0	LB	Km	1	20231101	430	14.9	2.25774	37.966		0.91	1	0.97	1
982	ECK1964	yedV	b1968	predicted two-component regulatory system sensory histidine kinase protein (predicted autophosphorylation site, His245);YedW is partner response regulator protein	2	42	9	LB	0	LB	Km	1	20231101	435	15.9	2.14157	36.333		0.93	1.06	0.94	0.96
982	ECK4138	yjeI	b4144	predicted DUF4156 family protein lipoprotein	2	43	9	LB	0	LB	Km	1	20231101	498	14	2.61019	40.241		1.05	0.93	1.15	1.07
982	ECK4045	alr	b4053	alanine racemase 1	2	44	9	LB	0	LB	Km	1	20231101	454	15.2	2.37258	38.163		0.92	1.01	1.02	1.02
982	tmpECK0006	TU-2383		predicted_ncRNA	2	45	9	LB	0	LB	Km	1	20231101	481	15	2.40722	37.195		0.99	1.01	1.02	1.01
982	ECK1608	manA	b1613	mannose-6-phosphate isomerase	2	46	9	LB	0	LB	Km	1	20231101	472	15	2.38632	37.819		0.92	1	1.01	1.02
982	ECK3470	yhhJ	b3485	predicted permease subunit;ABC superfamily transporter superfamily protein;inner membrane protein	2	47	9	LB	0	LB	Km	1	20231101	647	14.5	2.53476	38.276		1.11	0.98	1.03	1.01
982		wt1	wt		2	48	9	LB	0	LB	Km	1	20231101	1066	15.4	2.55438	40.886		1.06	1	1.01	1.01
982		wt2	wt		2	1	10	LB	0	LB	Km	1	20231101	1112	17.6	2.40043	44.651		1	0.97	1.02	1
982	ECK0879	trxB	b0888	thioredoxin reductase;FAD/NAD(P)-binding	2	2	10	LB	0	LB	Km	1	20231101	730	17.5	2.37475	43.41		0.97	1.05	1.03	1.06
982	ECK4048	yjbQ	b4056	thiamin phosphate synthase	2	3	10	LB	0	LB	Km	1	20231101	665	16.7	2.18325	38.806		0.97	1	0.96	0.96
982	ECK0924	ssuB	b0933	alkanesulfonate transport protein ATPase subunit	2	4	10	LB	0	LB	Km	1	20231101	705	17.5	2.29401	42.278		1.13	1.03	1.05	1.06
982	ECK3109	yhaB	b3120	predicted protein	2	5	10	LB	0	LB	Km	1	20231101	681	15.7	2.40162	40.572		1.16	0.96	1.09	1.03
982	ECK0936	pyrD	b0945	dihydro-orotate oxidase;FMN-linked	2	6	10	LB	0	LB	Km	1	20231101	550	16.3	2.00792	36.801		0.97	0.98	0.94	0.93
982	ECK4153	yjeN	b4157	predicted protein	2	7	10	LB	0	LB	Km	1	20231101	590	16.6	2.12101	38.428		1	1.03	0.99	1
982	ECK2126	dld	b2133	D-lactate dehydrogenase;FAD-binding;NADH independent;FAD enzyme	2	8	10	LB	0	LB	Km	1	20231101	495	16.9	2.00536	38.283		0.84	1.07	0.95	1.01
982	ECK3355	nirC	b3367	nitrite uptake transport protein	2	9	10	LB	0	LB	Km	1	20231101	570	16.5	2.11636	38.013		0.98	1.04	1.03	1.02
982	ECK0570	nfnB	b0578	nitroreductase B;dihydropteridine reductase;NAD(P) H-dependent;oxygen-insensitive	2	10	10	LB	0	LB	Km	1	20231101	598	15.4	2.04729	36.48		1	0.99	0.98	0.97
982	ECK4015	yjbD	b4023	predicted DUF3811 family protein	2	11	10	LB	0	LB	Km	1	20231101	632	14.7	2.20006	38.189		1.1	0.95	1.11	1.03
982	ECK2141	mglC	b2148	methyl-galactoside transport protein subunit	2	12	10	LB	0	LB	Km	1	20231101	583	16.1	1.90637	37.847		0.93	1.07	0.96	1.04
982	ECK2568	rseC	b2570	RseC protein involved in reduction of SoxR iron-sulfur cluster	2	13	10	LB	0	LB	Km	1	20231101	579	14.7	1.93821	35.788		0.99	0.98	1	0.98
982	ECK0471	gsk	b0477	inosine/guanosine kinase	2	14	10	LB	0	LB	Km	1	20231101	674	13.5	2.02762	36.215		1.17	0.89	1.05	0.99
982	ECK3874	yihT	b3881	predicted LacD aldolase family protein of unknown function;6-deoxy-6-sulphofructose-1-phosphate aldolase;cleaves 6-deoxy-6-sulfo-D-fructose 1-phosphate (SFP) to form dihydroxyacetone phosphate (DHAP) and 3-sulfolactaldehyde (SLA)	2	15	10	LB	0	LB	Km	1	20231101	538	15.5	1.90462	35.718		0.94	1.02	1	0.98
[truncated: 51,543 more rows]
