# Supplementary material for: Systematic analysis of the antibacterial mechanisms of reuterin using the E. coli Keio collection
Source: mBio. 2025 Jul 3;16(8):e01432-25. doi: 10.1128/mbio.01432-25 (PMC12345186; doi:10.1128/mbio.01432-25)
Supplement: Table S2 — Screened candidates. [file mbio.01432-25-s0007.xlsx]

## Sheet: Sheet1
Supplementary Table 2. All list of candidate genes
Phenotype: Phenotype of the gene deletion mutant
Gene: Gene name, ECS ID from Shinhara et al., 2011
ECK: ECK id assigned by international E. coli community (Riley et al., 2006, PubMed: 16397293)
Type: CDS(Coding DNA Sequence); ncRNA(Non-coding RNA)
phenotype	Gene	ECK	Type
resistant	hsdS	ECK4338	CDS
resistant	nudB	ECK1866	CDS
resistant	nuoK	ECK2273	CDS
resistant	yafN	ECK0233	CDS
resistant	yjhR	ECK4299	CDS
resistant	phoE	ECK0242	CDS
resistant	yacH	ECK0116	CDS
resistant	fimC	ECK4307	CDS
resistant	aaeR	ECK3232	CDS
resistant	thiC	ECK3986	CDS
resistant	yjiG	ECK4320	CDS
resistant	deoB	ECK4375	CDS
resistant	rnb	ECK1281	CDS
resistant	eyeA	ECK4506	ncRNA
resistant	ymfG	ECK1127	CDS
resistant	yjjG	ECK4365	CDS
resistant	ydfZ	ECK1534	CDS
resistant	yaiY	ECK0374	CDS
resistant	pgi	ECK4017	CDS
resistant	livG	ECK3439	CDS
resistant	yfbR	ECK2285	CDS
resistant	yhfA	ECK3344	CDS
resistant	endA	ECK2940	CDS
resistant	ptsN	ECK3193	CDS
resistant	ytfG	ECK4207	CDS
resistant	setC	ECK3649	CDS
resistant	pldA	ECK3815	CDS
resistant	yedJ	ECK1960	CDS
resistant	yiiX	ECK3929	CDS
resistant	oxc	ECK2369	CDS
resistant	yhhS	ECK3457	CDS
resistant	thiM	ECK2097	CDS
resistant	moaD	ECK0773	CDS
resistant	yqeF	ECK2842	CDS
resistant	yeiH	ECK2151	CDS
resistant	chbC	ECK1735	CDS
resistant	lpxM	ECK1856	CDS
resistant	yrfD	ECK3382	CDS
resistant	yhbC	ECK3159	CDS
resistant	rpoN	ECK3191	CDS
resistant	ydbD	ECK1400	CDS
resistant	treA	ECK1185	CDS
resistant	tesB	ECK0446	CDS
resistant	yjiT	ECK4333	CDS
resistant	ydhL	ECK1644	CDS
resistant	ECS073	tmpECK0016	ncRNA
resistant	hycF	ECK2715	CDS
resistant	ubiX	ECK2305	CDS
resistant	tpiA	ECK3911	CDS
resistant	yjcR	ECK4075	CDS
resistant	ycjR	ECK1309	CDS
resistant	ygfS	ECK2881	CDS
resistant	yahI	ECK0321	CDS
resistant	ECS034	tmpECK0023	ncRNA
resistant	yddA	ECK1490	CDS
resistant	ygjN	ECK3073	CDS
resistant	livF	ECK3438	CDS
resistant	leuC	ECK0074	CDS
resistant	fimG	ECK4310	CDS
resistant	ycdS	ECK1014	CDS
resistant	yjhU	ECK4284	CDS
resistant	yggV	ECK2949	CDS
resistant	hybA	ECK2990	CDS
resistant	ydeV	ECK1504	CDS
resistant	glcE	ECK2973	CDS
resistant	yqeH	ECK2844	CDS
resistant	yghR	ECK2978	CDS
resistant	tag	ECK3536	CDS
resistant	ygcR	ECK2765	CDS
resistant	sgrS	ECK0071	ncRNA
resistant	melA	ECK4112	CDS
resistant	ypeA	ECK2429	CDS
resistant	mutT	ECK0100	CDS
resistant	trmH	ECK3641	CDS
resistant	trkG	ECK1362	CDS
resistant	yidL	ECK3671	CDS
resistant	ygfY	ECK2892	CDS
resistant	yibA	ECK3583	CDS
resistant	yjiS	ECK4332	CDS
resistant	hcaC	ECK2537	CDS
resistant	ymcA	ECK0975	CDS
resistant	sroE	ECK4618	ncRNA
resistant	iscU	ECK2526	CDS
resistant	ubiG	ECK2224	CDS
resistant	lipB	ECK0623	CDS
resistant	pyrB	ECK4240	CDS
resistant	betT	ECK0312	CDS
resistant	yncD	ECK1445	CDS
resistant	baeR	ECK2075	CDS
resistant	dnaT	ECK4352	CDS
resistant	yliK	ECK2913	CDS
resistant	mdtE	ECK3497	CDS
resistant	torA	ECK0988	CDS
resistant	yjdF	ECK4114	CDS
resistant	yqcE	ECK2769	CDS
resistant	yhdJ	ECK3249	CDS
resistant	omrA	ECK2833	ncRNA
resistant	mqo	ECK2202	CDS
resistant	ryeB	ECK1839	ncRNA
resistant	rnhA	ECK0214	CDS
resistant	lipA	ECK0621	CDS
resistant	TU-4050	tmpECK0013	ncRNA
resistant	hyaF	ECK0968	CDS
resistant	yojL	ECK2206	CDS
resistant	yehP	ECK2113	CDS
resistant	nuoM	ECK2271	CDS
resistant	rimM	ECK2605	CDS
resistant	C0664	tmpECK0008	ncRNA
resistant	ECS010	tmpECK0013	ncRNA
resistant	pta	ECK2291	CDS
resistant	ackA	ECK2290	CDS
resistant	yeiR	ECK2167	CDS
resistant	sgcE	ECK4290	CDS
resistant	TU-813	tmpECK0021	ncRNA
resistant	pal	ECK0730	CDS
resistant	isrB	ECK1902	ncRNA
resistant	gloA	ECK1647	CDS
sensitive	nagB	ECK0666	CDS
sensitive	fliZ	ECK1920	CDS
sensitive	yeaK	ECK1785	CDS
sensitive	ygeH	ECK2850	CDS
sensitive	cysW	ECK2418	CDS
sensitive	yagW	ECK0289	CDS
sensitive	ybjC	ECK0841	CDS
sensitive	yaiW	ECK0373	CDS
sensitive	ymgA	ECK1152	CDS
sensitive	aroK	ECK3377	CDS
sensitive	yrbE	ECK3183	CDS
sensitive	yagK	ECK0276	CDS
sensitive	yahO	ECK0327	CDS
sensitive	ldcA	ECK1180	CDS
sensitive	vsr	ECK1958	CDS
sensitive	uhpT	ECK3657	CDS
sensitive	ydhU	ECK1666	CDS
sensitive	yhdN	ECK3280	CDS
sensitive	allD	ECK0510	CDS
sensitive	mdoD	ECK1418	CDS
sensitive	pdxH	ECK1634	CDS
sensitive	msyB	ECK1037	CDS
sensitive	ydfP	ECK1547	CDS
sensitive	fadD	ECK1803	CDS
sensitive	yeaL	ECK1787	CDS
sensitive	aroF	ECK2598	CDS
sensitive	rihA	ECK0644	CDS
sensitive	borD	ECK0549	CDS
sensitive	yjfI	ECK4177	CDS
sensitive	trxA	ECK3773	CDS
sensitive	ydaM	ECK1338	CDS
sensitive	agp	ECK0993	CDS
sensitive	rdgC	ECK0388	CDS
sensitive	evgS	ECK2366	CDS
sensitive	ttk	ECK3631	CDS
sensitive	fecI	ECK4283	CDS
sensitive	yiiD	ECK3881	CDS
sensitive	pstB	ECK3718	CDS
sensitive	JW5360	tmpECK0030	CDS
sensitive	ydhD	ECK1650	CDS
sensitive	tufA	ECK3326	CDS
sensitive	aroC	ECK2323	CDS
sensitive	ydjA	ECK1763	CDS
sensitive	fis	ECK3248	CDS
sensitive	ssrS	ECK2906	ncRNA
sensitive	kch	ECK1244	CDS
sensitive	slyB	ECK1637	CDS
sensitive	ybhK	ECK0769	CDS
sensitive	malQ	ECK3403	CDS
sensitive	lysS	ECK2885	CDS
sensitive	hslO	ECK3388	CDS
sensitive	yjbN	ECK4041	CDS
sensitive	guaC	ECK0104	CDS
sensitive	glvG	ECK3673	CDS
sensitive	fadR	ECK1175	CDS
sensitive	perR	ECK0256	CDS
sensitive	ybfE	ECK0673	CDS
sensitive	hcaE	ECK2535	CDS
sensitive	wzc	ECK2054	CDS
sensitive	ddpF	ECK1477	CDS
sensitive	ppc	ECK3947	CDS
sensitive	frdC	ECK4148	CDS
sensitive	ydiA	ECK1701	CDS
sensitive	uhpB	ECK3659	CDS
sensitive	tldD	ECK3233	CDS
sensitive	gatZ	ECK2088	CDS
sensitive	rfaB	ECK3618	CDS
sensitive	yjfF	ECK4226	CDS
sensitive	yaiX	ECK0356	CDS
sensitive	metJ	ECK3930	CDS
sensitive	dinJ	ECK0227	CDS
sensitive	yehY	ECK2123	CDS
sensitive	creC	ECK4391	CDS
sensitive	yehD	ECK2104	CDS
sensitive	ydfE	ECK1571	CDS
sensitive	rnr	ECK4175	CDS
sensitive	trpA	ECK1254	CDS
sensitive	ydcL	ECK1424	CDS
sensitive	mdtC	ECK2072	CDS
sensitive	ymdB	ECK1031	CDS
sensitive	yagF	ECK0270	CDS
sensitive	metQ	ECK0197	CDS
sensitive	yfiA	ECK2594	CDS
sensitive	yraM	ECK3135	CDS
sensitive	ydiI	ECK1683	CDS
sensitive	yedZ	ECK1968	CDS
sensitive	purL	ECK2555	CDS
sensitive	trpC	ECK1256	CDS
sensitive	ycjX	ECK1317	CDS
sensitive	yedP	ECK1953	CDS
sensitive	ydhR	ECK1663	CDS
sensitive	waaP	ECK3620	CDS
sensitive	rsgA	ECK4157	CDS
sensitive	yaiS	ECK0361	CDS
sensitive	cysJ	ECK2759	CDS
sensitive	tusD	ECK3332	CDS
sensitive	mltA	ECK2809	CDS
sensitive	ydhS	ECK1664	CDS
sensitive	gor	ECK3485	CDS
sensitive	cysB	ECK1269	CDS
sensitive	cydD	ECK0878	CDS
sensitive	yeaR	ECK1795	CDS
sensitive	rfaH	ECK3834	CDS
sensitive	yajB	ECK0398	CDS
sensitive	cysG	ECK3356	CDS
sensitive	puuE	ECK1297	CDS
sensitive	cysI	ECK2758	CDS
sensitive	pspB	ECK1300	CDS
sensitive	nohB	ECK0552	CDS
sensitive	chbR	ECK1733	CDS
sensitive	pppA	ECK2967	CDS
sensitive	ybjO	ECK0849	CDS
sensitive	yfjI	ECK2621	CDS
sensitive	chbG	ECK1731	CDS
sensitive	gntY	ECK3401	CDS
sensitive	feaB	ECK1382	CDS
sensitive	gshA	ECK2683	CDS
sensitive	dnaK	ECK0014	CDS
sensitive	yebV	ECK1835	CDS
sensitive	ydiP	ECK1694	CDS
sensitive	dicB	ECK1569	CDS
sensitive	yafY	ECK0253	CDS
sensitive	ydgR	ECK1630	CDS
sensitive	yfhA	ECK2551	CDS
sensitive	sdhB	ECK0713	CDS
sensitive	usg	ECK2313	CDS
sensitive	yhbT	ECK3145	CDS
sensitive	rpmJ	ECK3286	CDS
sensitive	trmE	ECK3699	CDS
sensitive	glnB	ECK2550	CDS
sensitive	sokA	ECK4423	ncRNA
sensitive	narW	ECK1460	CDS
sensitive	dnaJ	ECK0015	CDS
sensitive	atpF	ECK3729	CDS
sensitive	fliT	ECK1925	CDS
sensitive	ymfC	ECK1121	CDS
sensitive	glyA	ECK2548	CDS
sensitive	cysQ	ECK4210	CDS
sensitive	pdxB	ECK2314	CDS
sensitive	hns	ECK1232	CDS
sensitive	yhcB	ECK3222	CDS
sensitive	yhbO	ECK3141	CDS
sensitive	tolA	ECK0728	CDS
sensitive	gshB	ECK2942	CDS
sensitive	iscR	ECK2528	CDS
sensitive	ybhR	ECK0781	CDS
sensitive	ycjZ	ECK1325	CDS
sensitive	mntR	ECK0807	CDS
sensitive	astD	ECK1744	CDS
sensitive	dcuC	ECK0614	CDS
sensitive	ybeD	ECK0624	CDS
sensitive	thrL	ECK0001	CDS
sensitive	gmhB	ECK0200	CDS
sensitive	hokB	ECK1412	CDS
sensitive	stfR	ECK1367	CDS
sensitive	ygfZ	ECK2893	CDS
sensitive	yciE	ECK1251	CDS
sensitive	yliD	ECK0822	CDS
sensitive	minC	ECK1164	CDS
