# Supplementary material for: Systematic analysis of the antibacterial mechanisms of reuterin using the E. coli Keio collection
Source: mBio. 2025 Jul 3;16(8):e01432-25. doi: 10.1128/mbio.01432-25 (PMC12345186; doi:10.1128/mbio.01432-25)
Supplement: Table S3 — Mapping of the candidates on the KEGG. [file mbio.01432-25-s0008.xlsx]

## Sheet: Sheet1
Supplementary Table 3. All candidate genes' count used for pathway mapping on KEGG
ID: KEGG pathway ID
Name: KEGG pathway name
Count: Hit genes number
ID	Name	Count
eco01100	Metabolic pathways	74
eco01120	Microbial metabolism in diverse environments	27
eco01110	Biosynthesis of secondary metabolites	25
eco01240	Biosynthesis of cofactors	16
eco02020	Two-component system	16
eco01200	Carbon metabolism	12
eco02010	ABC transporters	11
eco01230	Biosynthesis of amino acids	8
eco00230	Purine metabolism	7
eco02024	Quorum sensing	7
eco00720	Other carbon fixation pathways	7
eco00620	Pyruvate metabolism	7
eco01232	Nucleotide metabolism	5
eco00920	Sulfur metabolism	5
eco00400	Phenylalanine, tyrosine and tryptophan biosynthesis	5
eco00630	Glyoxylate and dicarboxylate metabolism	5
eco00680	Methane metabolism	5
eco02026	Biofilm formation - Escherichia coli	5
eco00190	Oxidative phosphorylation	5
eco00130	Ubiquinone and other terpenoid-quinone biosynthesis	5
eco00500	Starch and sucrose metabolism	4
eco00650	Butanoate metabolism	4
eco00640	Propanoate metabolism	4
eco00240	Pyrimidine metabolism	4
eco00540	Lipopolysaccharide biosynthesis	4
eco01220	Degradation of aromatic compounds	3
eco02040	Flagellar assembly	3
eco00010	Glycolysis / Gluconeogenesis	3
eco00360	Phenylalanine metabolism	3
eco00020	Citrate cycle (TCA cycle)	3
eco00730	Thiamine metabolism	3
eco00480	Glutathione metabolism	3
eco00280	Valine, leucine and isoleucine degradation	2
eco00030	Pentose phosphate pathway	2
eco00750	Vitamin B6 metabolism	2
eco03018	RNA degradation	2
eco00710	Carbon fixation by Calvin cycle	2
eco04122	Sulfur relay system	2
eco00250	Alanine, aspartate and glutamate metabolism	2
eco00785	Lipoic acid metabolism	2
eco00270	Cysteine and methionine metabolism	2
eco00430	Taurine and hypotaurine metabolism	2
eco00740	Riboflavin metabolism	2
eco00051	Fructose and mannose metabolism	2
eco00260	Glycine, serine and threonine metabolism	2
eco00900	Terpenoid backbone biosynthesis	2
eco00071	Fatty acid degradation	2
eco00520	Amino sugar and nucleotide sugar metabolism	2
eco01250	Biosynthesis of nucleotide sugars	2
eco02060	Phosphotransferase system (PTS)	2
eco00052	Galactose metabolism	2
eco01212	Fatty acid metabolism	2
eco00330	Arginine and proline metabolism	1
eco03410	Base excision repair	1
eco03010	Ribosome	1
eco00460	Cyanoamino acid metabolism	1
eco01210	2-Oxocarboxylic acid metabolism	1
eco00660	C5-Branched dibasic acid metabolism	1
eco00592	alpha-Linolenic acid metabolism	1
eco00627	Aminobenzoate degradation	1
eco00561	Glycerolipid metabolism	1
eco00350	Tyrosine metabolism	1
eco00910	Nitrogen metabolism	1
eco00220	Arginine biosynthesis	1
eco04146	Peroxisome	1
eco00565	Ether lipid metabolism	1
eco00061	Fatty acid biosynthesis	1
eco04981	Folate transport and metabolism	1
eco00362	Benzoate degradation	1
eco00860	Porphyrin metabolism	1
eco00670	One carbon pool by folate	1
eco00410	beta-Alanine metabolism	1
eco00600	Sphingolipid metabolism	1
eco00770	Pantothenate and CoA biosynthesis	1
eco00040	Pentose and glucuronate interconversions	1
eco03030	DNA replication	1
eco00290	Valine, leucine and isoleucine biosynthesis	1
eco00562	Inositol phosphate metabolism	1
eco00790	Folate biosynthesis	1
eco00310	Lysine degradation	1
eco03258	Virion - Bacteriophage lambda	1
eco01040	Biosynthesis of unsaturated fatty acids	1
eco00564	Glycerophospholipid metabolism	1
eco04980	Cobalamin transport and metabolism	1
eco00970	Aminoacyl-tRNA biosynthesis	1
eco03440	Homologous recombination	1
eco00380	Tryptophan metabolism	1
